# Supplementary material for: De Novo Assembly of the Pea (Pisum sativum L.) Nodule Transcriptome
Source: Int J Genomics. 2015 Nov 24;2015:695947. doi: 10.1155/2015/695947 (PMC4672141; doi:10.1155/2015/695947)
Supplement: Supplementary file 1 — Contigs representing genes with significantly higher expression level in nodules that were selected by comparison of “Nodules” and “Root Tips” libraries. Supplementary File 2: Novel pea nodule-specific sequences containing putative full-length CDSs annotated by: 1) comparison with known plant full-length CDSs (GenBank) and M. truncatula genic sequences, and 2) KEGG Orthology mapping. [file 695947.f1.zip]

Archive with 2 entries (2 files):
- Zhukov_VA_Supplementary_file1.xlsx
- Zhukov_VA_Supplementary_file2.xlsx
