# Supplementary material for: De Novo Assembly of the Pea (Pisum sativum L.) Nodule Transcriptome
Source: Int J Genomics. 2015 Nov 24;2015:695947. doi: 10.1155/2015/695947 (PMC4672141; doi:10.1155/2015/695947)
Supplement: Supplementary file 1 — Contigs representing genes with significantly higher expression level in nodules that were selected by comparison of “Nodules” and “Root Tips” libraries. Supplementary File 2: Novel pea nodule-specific sequences containing putative full-length CDSs annotated by: 1) comparison with known plant full-length CDSs (GenBank) and M. truncatula genic sequences, and 2) KEGG Orthology mapping. [file 695947.f1.zip › Zhukov_VA_Supplementary_file1.xlsx]

## Sheet: comparision_fdr
#	Symbol	Length	Nodules	Root_tips	logFC	logCPM	PValue	FDR
15851	TR9342_c0_g1_i1	1190	114001	109	-8.50335	10.390229226583	1.08904920105105e-49	6.3448e-45
19052	TR11737_c0_g1_i1	524	44030	39	-8.61212	9.01831642277748	5.5389594343772e-49	1.6135e-44
9429	TR5594_c0_g1_i1	705	42541	42	-8.45574	8.96915243172561	5.52394821265296e-48	1.07275e-43
36189	TR22282_c0_g2_i1	555	61338	72	-8.20698	9.49740407468534	5.06706848739118e-47	7.38019e-43
50997	TR31716_c0_g1_i1	752	89180	113	-8.09713	10.0374131530169	9.97970377951015e-47	1.16284e-42
11181	TR6796_c0_g1_i1	1043	73178	97	-8.03196	9.75249653363732	4.32896651100757e-46	3.60294e-42
55140	TR34284_c0_g1_i1	915	106752	152	-7.92907	10.2974178379398	1.14872755115912e-45	6.69249e-42
32312	TR20023_c0_g2_i1	1197	162568	238	-7.88918	10.9041646169042	1.27836974541228e-45	6.77071e-42
32311	TR20023_c0_g1_i1	579	57441	86	-7.85615	9.40410827585133	1.31425962304742e-44	5.88991e-41
25191	TR15650_c0_g1_i1	576	108933	186	-7.66713	10.3277562072051	7.30502158615755e-44	2.65994e-40
26876	TR16812_c0_g1_i1	1242	91388	155	-7.6767	10.0744536516176	8.40944774648371e-44	2.88197e-40
49954	TR30869_c0_g1_i1	782	25410	36	-7.93431	8.22844552061741	9.83627712984922e-44	3.10821e-40
46613	TR28882_c0_g1_i3	577	18231	23	-8.10022	7.74975617702414	1.01366334985784e-43	3.10821e-40
30304	TR18442_c0_g1_i1	290	30848	47	-7.83003	8.50823932252959	1.35613836589638e-43	3.95043e-40
50505	TR31328_c0_g1_i1	1009	27904	43	-7.81347	8.36381651285073	3.29870952670896e-43	8.73558e-40
32313	TR20023_c0_g2_i2	1467	175471	325	-7.54999	11.0159301655167	3.16523010971564e-43	8.73558e-40
19468	TR11984_c0_g1_i2	319	21904	32	-7.88972	8.01481251121481	3.79528507865221e-43	9.21305e-40
13462	TR8059_c0_g1_i1	740	110329	207	-7.53122	10.3468168672442	6.76683724218221e-43	1.51629e-39
50539	TR31358_c0_g1_i1	585	22444	35	-7.79582	8.0502860261775	1.1122012670634e-42	2.31417e-39
25017	TR15515_c1_g1_i1	479	22699	36	-7.77155	8.06666344025149	1.59575275437286e-42	2.99899e-39
56781	TR35117_c0_g1_i1	703	99890	196	-7.46657	10.2038302798979	2.1347380539649e-42	3.88656e-39
43949	TR27486_c0_g1_i1	618	16802	25	-7.86249	7.63321190634608	2.75861109619114e-42	4.72696e-39
2478	TR1790_c1_g1_i1	540	57424	113	-7.46207	9.40562364392072	5.38103050831823e-42	8.95711e-39
4351	TR2820_c0_g1_i1	1560	88634	180	-7.41691	10.0317120305364	5.62559573276842e-42	9.10409e-39
13463	TR8059_c0_g1_i2	638	50687	100	-7.45825	9.22574904083187	7.47996883351436e-42	1.1468e-38
29889	TR18236_c0_g1_i1	263	13380	19	-7.9287	7.30530812385685	7.71292343422571e-42	1.15219e-38
10336	TR6111_c0_g1_i1	825	179165	380	-7.35453	11.0470890354152	8.28785710335494e-42	1.20713e-38
31602	TR19548_c0_g1_i1	1585	48756	96	-7.46107	9.16974503455005	8.70996477690266e-42	1.23766e-38
5425	TR3640_c0_g1_i1	621	36112	69	-7.50403	8.73684517749708	1.01327535103804e-41	1.40556e-38
27826	TR17591_c0_g1_i1	556	63684	130	-7.40926	9.55509848130305	1.0390500822361e-41	1.40779e-38
19471	TR11984_c0_g1_i5	313	25295	46	-7.57469	8.22356662554222	1.40678270196963e-41	1.82393e-38
21344	TR13033_c0_g1_i2	377	36427	71	-7.47537	8.74951842913977	1.40880315550251e-41	1.82393e-38
17523	TR10478_c0_g1_i1	593	44466	89	-7.43734	9.03712376121874	1.55000108570126e-41	1.96311e-38
4181	TR2785_c1_g2_i2	861	440193	996	-7.26138	12.3443170774318	2.28240336654642e-41	2.82921e-38
4183	TR2785_c1_g2_i4	504	257173	583	-7.25857	11.5690375644679	2.55435311979728e-41	3.10035e-38
26507	TR16474_c0_g1_i1	788	63140	134	-7.35319	9.54306384797923	2.62934607817374e-41	3.12624e-38
26877	TR16812_c0_g1_i2	947	76156	164	-7.33226	9.81342933098909	2.75513029892003e-41	3.14733e-38
46611	TR28882_c0_g1_i1	515	32898	65	-7.45562	8.60280096254967	2.70314161307136e-41	3.14733e-38
52252	TR32593_c0_g1_i1	421	25232	48	-7.50978	8.22031981429734	3.21614863218929e-41	3.60332e-38
36104	TR22232_c0_g1_i1	233	35908	74	-7.39502	8.72930002265867	4.84453709731554e-41	5.32465e-38
32646	TR20266_c0_g1_i1	611	11391	17	-7.85641	7.07421551351884	4.93531053321457e-41	5.32465e-38
25181	TR15645_c0_g1_i1	1474	42164	90	-7.34455	8.96105624863566	6.65256076989858e-41	6.79962e-38
16393	TR9753_c0_g1_i1	706	23703	47	-7.44993	8.13062269149751	9.03305516037891e-41	9.07355e-38
32314	TR20023_c0_g3_i1	309	16676	30	-7.58922	7.62365739455931	1.09426003271439e-40	1.06253e-37
20243	TR12449_c0_g2_i1	601	15100	27	-7.59765	7.48076957381566	1.29806359231183e-40	1.21976e-37
47490	TR29285_c0_g1_i1	863	316435	779	-7.13965	11.8689665814142	1.88065185909291e-40	1.71198e-37
46258	TR28689_c0_g1_i1	527	74512	179	-7.17455	9.78298791861627	3.49010243631903e-40	2.94686e-37
3931	TR2722_c0_g1_i1	492	19711	40	-7.41618	7.86526725315779	4.28177370015181e-40	3.51347e-37
57667	TR35796_c0_g1_i1	583	40067	93	-7.22368	8.88830344436182	5.5109983697675e-40	4.39823e-37
38015	TR23632_c0_g1_i1	564	40844	97	-7.19067	8.91620534767931	7.85407718021375e-40	6.10105e-37
32647	TR20266_c0_g1_i2	750	12560	23	-7.56267	7.21604898445875	9.8525612093777e-40	7.26595e-37
4184	TR2785_c1_g2_i5	473	125708	323	-7.07774	10.5378726367643	1.04477260989089e-39	7.51462e-37
20242	TR12449_c0_g1_i1	581	13805	27	-7.4683	7.35247771308008	1.17767242711221e-39	8.36722e-37
46612	TR28882_c0_g1_i2	541	14682	29	-7.4543	7.44115176014915	1.20616467017562e-39	8.4664e-37
20244	TR12450_c0_g1_i1	912	11296	20	-7.61068	7.06331662271814	1.3352866192302e-39	9.26117e-37
12929	TR7907_c0_g1_i2	241	10815	19	-7.62166	7.0007207261508	1.4479283546468e-39	9.80887e-37
23193	TR13970_c0_g1_i1	659	21466	48	-7.27658	7.98891567260441	1.71871788836727e-39	1.13033e-36
25182	TR15645_c0_g1_i2	1444	20310	45	-7.2897	7.90913037919639	1.86086755407607e-39	1.19136e-36
25002	TR15502_c0_g1_i1	624	12432	24	-7.48666	7.20172728997047	1.955786936102e-39	1.22521e-36
22380	TR13846_c0_g1_i1	233	10669	19	-7.60205	6.98128697134839	2.02140735058579e-39	1.23965e-36
19467	TR11984_c0_g1_i1	308	22415	51	-7.25164	8.05136728002818	2.00905694063738e-39	1.23965e-36
16735	TR9956_c0_g1_i1	549	18396	40	-7.31657	7.76647514887982	2.33553585577661e-39	1.41738e-36
10296	TR6093_c0_g2_i1	1617	36436	91	-7.11797	8.75213173510887	3.23664699840585e-39	1.88567e-36
17052	TR10177_c0_g1_i1	467	16161	35	-7.32201	7.58002161817177	3.62698339365015e-39	2.07193e-36
5510	TR3681_c0_g1_i1	704	23788	56	-7.20264	8.13730352620967	3.62747998542875e-39	2.07193e-36
17702	TR10619_c1_g1_i1	526	14410	30	-7.37852	7.41468899013086	3.97043963260473e-39	2.2458e-36
4179	TR2785_c1_g2_i1	572	110694	300	-7.00079	10.3550192781464	4.1246437524743e-39	2.31059e-36
38073	TR23682_c0_g1_i1	595	18455	42	-7.25091	7.77150034888961	5.05937134841861e-39	2.80723e-36
36188	TR22282_c0_g1_i1	263	9155	16	-7.62828	6.76129488329179	6.06184327020934e-39	3.30059e-36
43646	TR27323_c1_g1_i1	285	5722	7	-8.13548	6.08504983284877	7.51760617535744e-39	3.9816e-36
25195	TR15652_c0_g1_i2	917	17130	39	-7.25017	7.66427254124687	7.51509088818313e-39	3.9816e-36
19469	TR11984_c0_g1_i3	305	10679	21	-7.45948	6.98339220467872	8.53420271442234e-39	4.43931e-36
26778	TR16728_c0_g1_i1	420	41401	111	-7.01583	8.93698633919388	1.19325786729365e-38	6.04515e-36
4182	TR2785_c1_g2_i3	603	90125	255	-6.93862	10.0590589237801	1.40236203374507e-38	6.98304e-36
9161	TR5384_c0_g1_i1	458	23471	59	-7.10809	8.11863892876568	1.47048049895952e-38	7.26019e-36
26792	TR16740_c0_g1_i1	1194	23851	60	-7.10703	8.14177570329129	1.50054397548128e-38	7.34636e-36
19781	TR12124_c0_g1_i1	749	17213	41	-7.18511	7.67166022637078	1.59186969344154e-38	7.72853e-36
37677	TR23325_c0_g1_i1	792	49574	137	-6.97229	9.19699993263147	1.67242768137097e-38	7.98653e-36
24951	TR15454_c0_g1_i1	380	30111	80	-7.02862	8.47806488866525	1.96083691076337e-38	9.28767e-36
40668	TR25969_c0_g1_i1	532	21459	55	-7.07996	7.98978807166475	2.93726303005079e-38	1.34744e-35
20246	TR12450_c0_g3_i1	1007	13418	31	-7.22841	7.31303506697242	3.26492503251441e-38	1.48605e-35
17594	TR10540_c0_g1_i1	729	12530	29	-7.22564	7.21458838739229	5.90444008403304e-38	2.54809e-35
17615	TR10559_c0_g1_i1	447	10251	22	-7.33355	6.92535041181449	5.90139522833741e-38	2.54809e-35
19055	TR11739_c1_g1_i1	669	272975	850	-6.80068	11.6585441012153	6.08247743377766e-38	2.60041e-35
46259	TR28689_c1_g1_i1	802	20599	56	-6.99499	7.93153585909424	1.24311972500238e-37	5.10029e-35
26772	TR16722_c0_g1_i1	781	58963	188	-6.76614	9.44877687354331	3.64702292575786e-37	1.37971e-34
6084	TR4143_c0_g1_i1	422	15427	42	-6.99236	7.51542217885704	4.10484455138467e-37	1.52324e-34
37212	TR23069_c0_g1_i1	1112	33639	104	-6.81022	8.63948235072126	4.4536373646855e-37	1.64221e-34
10295	TR6093_c0_g1_i1	1393	30094	93	-6.81074	8.47903101553564	6.23941558012047e-37	2.25782e-34
43634	TR27318_c0_g1_i1	348	35026	112	-6.76166	8.69813710252621	9.16296030884363e-37	3.25509e-34
21998	TR13541_c0_g1_i1	672	14065	39	-6.96576	7.38265967228275	9.43929504001288e-37	3.33293e-34
37678	TR23325_c0_g1_i2	771	41769	136	-6.73571	8.95210259277571	1.01503288755308e-36	3.54107e-34
25194	TR15652_c0_g1_i1	860	10842	29	-7.01689	7.00805442870207	2.03361618170453e-36	6.73173e-34
4180	TR2785_c1_g3_i1	266	35397	120	-6.67738	8.71410957355565	3.13191849928454e-36	9.91661e-34
33683	TR20722_c0_g1_i1	439	18064	57	-6.78002	7.74428135003	3.85149633473289e-36	1.20639e-33
19107	TR11772_c0_g1_i1	633	128821	471	-6.56893	10.5776242782194	4.72669250238807e-36	1.45702e-33
10191	TR6039_c0_g2_i2	966	10787	30	-6.96075	7.00117931132458	4.78376140986786e-36	1.46685e-33
20179	TR12411_c0_g1_i1	1065	37383	135	-6.5863	8.79368066247297	1.25809578496653e-35	3.66483e-33
33653	TR20705_c0_g1_i1	480	5883	13	-7.28851	6.12879754671645	1.51822936578375e-35	4.38277e-33
57412	TR35603_c0_g1_i1	493	5918	14	-7.19066	6.13792702436623	2.46472563217697e-35	6.9036e-33
12758	TR7825_c0_g1_i1	819	22585	81	-6.59579	8.06762278996895	3.09176387556389e-35	8.57744e-33
47057	TR29154_c0_g1_i3	870	10113	31	-6.82046	6.90962571925847	3.29419629439001e-35	9.09573e-33
13361	TR8032_c2_g2_i1	930	11027	35	-6.77054	7.03440680012644	4.19725819962429e-35	1.15345e-32
19119	TR11779_c0_g1_i1	803	194614	792	-6.41448	11.1744098628343	4.36408669808291e-35	1.19367e-32
34402	TR21246_c0_g3_i1	781	120797	487	-6.42796	10.4864136634802	5.04826584864604e-35	1.37435e-32
47055	TR29154_c0_g1_i1	875	13320	46	-6.64945	7.30716343623708	9.56600322905562e-35	2.48801e-32
48060	TR29745_c0_g1_i1	610	5163	12	-7.21506	5.94231765139101	9.85671936885517e-35	2.54094e-32
10189	TR6039_c0_g1_i1	966	6855	19	-6.96387	6.35025059497234	1.00656214610859e-34	2.58336e-32
29826	TR18206_c0_g1_i1	432	11595	39	-6.68715	7.10737530821867	1.0553164003761e-34	2.69661e-32
19472	TR11984_c0_g1_i6	316	8706	27	-6.8032	6.69459759561119	1.37977496003732e-34	3.51029e-32
33588	TR20669_c0_g1_i1	645	5775	15	-7.05628	6.10382330510116	1.48073592441402e-34	3.71843e-32
36624	TR22671_c1_g1_i1	676	9456	31	-6.72355	6.81399408484796	1.69022042114626e-34	4.20822e-32
25337	TR15708_c0_g2_i1	1017	12299	43	-6.63155	7.19265855832229	1.79591207363628e-34	4.43347e-32
33592	TR20671_c0_g1_i1	1333	9891	33	-6.69842	6.87883887220528	2.23045323682229e-34	5.48296e-32
43647	TR27323_c1_g2_i1	496	7400	23	-6.79945	6.46134604878831	4.06126711820779e-34	9.61827e-32
2841	TR2035_c0_g1_i4	597	11344	41	-6.58355	7.07693742530917	4.26097508194912e-34	1.00504e-31
25336	TR15708_c0_g1_i1	756	10621	38	-6.59799	6.98213776639211	4.93781330777932e-34	1.15071e-31
897	TR573_c0_g2_i1	2389	34698	148	-6.34619	8.68895520645155	6.24237872965602e-34	1.4262e-31
10190	TR6039_c0_g2_i1	870	7217	23	-6.76332	6.42574272136746	7.46586636496564e-34	1.67939e-31
15643	TR9240_c0_g1_i1	2315	26055	110	-6.36078	8.27606113023945	8.8343477796316e-34	1.96446e-31
10017	TR5936_c0_g1_i1	515	4223	10	-7.18662	5.65507649895404	1.58458888855492e-33	3.4319e-31
47056	TR29154_c0_g1_i2	857	7570	26	-6.6558	6.49525805904533	1.87577402605058e-33	4.03257e-31
15644	TR9240_c0_g2_i1	2314	27890	124	-6.28622	8.37501313443332	2.25214928859011e-33	4.80624e-31
34400	TR21246_c0_g1_i1	309	8168	30	-6.55951	6.60534072979574	4.15365089027799e-33	8.62495e-31
51395	TR31994_c0_g1_i1	2230	12843	53	-6.39274	7.25746217204942	4.15998952000283e-33	8.62495e-31
4178	TR2785_c1_g1_i1	232	14623	63	-6.33092	7.44489240749704	6.34328496358439e-33	1.28319e-30
7130	TR4570_c0_g2_i1	384	5760	19	-6.71279	6.10293087525397	6.84368414309182e-33	1.37487e-30
37399	TR23186_c0_g2_i1	485	6681	24	-6.59076	6.31670532241419	7.45761907288048e-33	1.48795e-30
13360	TR8032_c2_g1_i1	296	5968	20	-6.69021	6.15396659761891	7.65922014368557e-33	1.52296e-30
38017	TR23634_c0_g1_i1	2381	19767	90	-6.25163	7.8796801902961	8.7505726013682e-33	1.73404e-30
4185	TR2785_c1_g4_i1	232	13321	58	-6.31555	7.31094058450975	9.83504600720275e-33	1.94234e-30
11273	TR6836_c0_g1_i1	566	4490	13	-6.89869	5.7448232728115	1.062209431674e-32	2.06971e-30
37398	TR23186_c0_g1_i1	482	4229	12	-6.92718	5.65899118574635	1.23937296673163e-32	2.37519e-30
43635	TR27318_c0_g1_i2	322	18419	87	-6.19861	7.77869681541667	2.35577683775868e-32	4.37094e-30
19742	TR12098_c0_g1_i1	894	8008	33	-6.39375	6.57875989771153	3.73021635784427e-32	6.66633e-30
34401	TR21246_c0_g2_i1	309	8253	39	-6.19665	6.62446507669847	3.99789679464987e-31	6.57959e-29
20247	TR12450_c0_g4_i1	577	2183	4	-7.54287	4.71357935441501	6.571074961916e-31	1.04314e-28
19825	TR12152_c0_g1_i1	1849	11491	60	-6.0535	7.1019750513577	7.98659971228453e-31	1.25418e-28
40909	TR26131_c0_g2_i1	793	3020	9	-6.85391	5.17922348423635	1.12327441506687e-30	1.74512e-28
51709	TR32205_c0_g1_i1	911	9089	47	-6.06707	6.76481476011026	1.66057801976979e-30	2.5326e-28
2842	TR2035_c0_g1_i5	632	11291	62	-5.98091	7.07782739326775	2.21912388961787e-30	3.32355e-28
24536	TR15127_c0_g1_i1	668	4057	16	-6.45417	5.60409795553624	2.30029572990034e-30	3.43629e-28
12759	TR7825_c0_g2_i1	468	7447	38	-6.08581	6.47849792281442	2.63824724589149e-30	3.88142e-28
29974	TR18280_c0_g1_i1	683	5720	27	-6.19722	6.09867506755022	3.52793368263674e-30	5.075e-28
40908	TR26131_c0_g1_i1	951	5032	23	-6.24307	5.91457587634532	4.49562327965302e-30	6.41949e-28
24339	TR14947_c0_g1_i1	566	5481	26	-6.18996	6.0376351301524	4.52421019943962e-30	6.44451e-28
33589	TR20669_c0_g2_i1	586	3574	14	-6.46312	5.42302369686956	4.7419291796238e-30	6.73817e-28
17111	TR10223_c0_g1_i1	704	5421	26	-6.17408	6.02208280241256	5.91852302282333e-30	8.34899e-28
56694	TR35081_c0_g2_i1	588	3717	15	-6.42062	5.47948035472789	6.08626366504856e-30	8.54423e-28
53738	TR33475_c0_g1_i1	1187	6913	36	-6.05633	6.37217839196353	6.3391842204153e-30	8.85662e-28
41307	TR26334_c0_g1_i3	3185	7965	45	-5.93928	6.57720905732562	1.44530606739993e-29	1.96737e-27
20207	TR12429_c0_g1_i1	409	4739	23	-6.15653	5.82986739238803	1.87891222015702e-29	2.51645e-27
10018	TR5936_c0_g2_i1	255	2849	10	-6.61884	5.09835399814408	2.00586915502228e-29	2.66808e-27
20208	TR12429_c0_g2_i1	353	3096	12	-6.47729	5.21817598518586	2.19762865690354e-29	2.90326e-27
28179	TR17896_c0_g1_i1	1630	12966	83	-5.76001	7.28039944961251	3.9365163535538e-29	5.05157e-27
10665	TR6340_c0_g1_i1	678	4117	21	-6.08441	5.62969158276813	9.13511465759529e-29	1.12757e-26
56693	TR35081_c0_g1_i1	500	2833	12	-6.34922	5.09320990047139	1.81218588220863e-28	2.15465e-26
32405	TR20067_c0_g2_i2	630	9015	60	-5.7034	6.75906426766958	2.69643656873046e-28	3.15451e-26
896	TR573_c0_g1_i1	633	4595	26	-5.9356	5.78894621203267	3.04616437843786e-28	3.54939e-26
9146	TR5377_c0_g1_i1	864	4190	23	-5.9789	5.65635574055259	3.54899579809547e-28	4.12704e-26
2838	TR2035_c0_g1_i1	515	10567	78	-5.55441	6.99020837318976	1.28679627853993e-27	1.4307e-25
2843	TR2035_c0_g1_i6	504	8489	64	-5.52366	6.67628164697055	4.38966658253385e-27	4.69251e-25
30077	TR18317_c0_g2_i1	1544	6144	44	-5.59716	6.21093140249798	5.44043535724589e-27	5.79451e-25
53210	TR33055_c0_g1_i1	1217	25069	213	-5.35218	8.23786233251782	6.56403137037953e-27	6.9531e-25
37775	TR23410_c0_g1_i1	2087	11179	90	-5.42934	7.07382716124415	7.73316275597974e-27	8.16185e-25
6075	TR4134_c0_g1_i1	848	10892	88	-5.42422	7.03655562783149	8.15029887569928e-27	8.55561e-25
41306	TR26334_c0_g1_i2	378	1764	7	-6.43791	4.42037670303365	1.41305041749419e-26	1.45707e-24
9702	TR5716_c0_g1_i1	784	3996	27	-5.67978	5.59365564247994	1.79213369834279e-26	1.82534e-24
2840	TR2035_c0_g1_i3	416	7825	65	-5.38381	6.56242746081834	3.6360811764996e-26	3.60883e-24
53739	TR33475_c0_g2_i1	1004	2697	16	-5.86514	5.02990285863881	3.71254892672631e-26	3.67845e-24
26573	TR16533_c0_g1_i1	955	15570	141	-5.25999	7.55439089420934	4.85557521746218e-26	4.77928e-24
5445	TR3649_c0_g2_i1	1551	3546	25	-5.61818	5.42422886107854	6.29374437565284e-26	6.12143e-24
10690	TR6363_c0_g1_i1	337	1756	8	-6.24036	4.41622746282576	8.35001965357397e-26	7.98805e-24
36794	TR22792_c2_g2_i1	1490	7172	61	-5.34964	6.4381694407857	9.0872411843031e-26	8.67906e-24
5444	TR3649_c0_g1_i1	1222	2906	21	-5.58187	5.14119510324103	3.40475835765697e-25	3.1238e-23
25190	TR15649_c0_g1_i1	2643	45348	470	-5.06574	9.09949364249998	3.87638560031504e-25	3.53424e-23
28180	TR17896_c0_g2_i1	785	4073	34	-5.37545	5.6272244933335	7.00091932908503e-25	6.2366e-23
19367	TR11937_c0_g1_i1	497	8401	81	-5.16908	6.66973431232681	7.42437457797617e-25	6.59366e-23
49230	TR30365_c0_g1_i1	3895	18370	190	-5.06843	7.79758052288536	7.85606483642481e-25	6.95584e-23
36793	TR22792_c2_g1_i1	1491	6569	62	-5.1995	6.31591161007159	8.663617009277e-25	7.62451e-23
30076	TR18317_c0_g1_i1	1080	3333	27	-5.41806	5.33999496781981	1.26291511097249e-24	1.10146e-22
14496	TR8648_c0_g1_i1	1634	14020	149	-5.02913	7.40981931621975	2.00377193207471e-24	1.71424e-22
16780	TR9982_c0_g1_i1	2183	11457	120	-5.05	7.11885391249172	2.08881171540551e-24	1.78176e-22
53191	TR33038_c0_g1_i1	1463	13872	149	-5.01382	7.39500556616522	2.56767740217283e-24	2.17748e-22
19369	TR11937_c0_g2_i2	723	18575	208	-4.9539	7.81698213307185	4.38832768241629e-24	3.66281e-22
43992	TR27512_c0_g1_i1	2349	14656	163	-4.96362	7.47562418986597	5.1926736789107e-24	4.32179e-22
40753	TR26033_c0_g1_i1	819	1723	11	-5.75671	4.39647373157909	5.33706706571425e-24	4.43563e-22
49231	TR30365_c0_g2_i1	4174	18505	210	-4.93465	7.81214856284034	6.15903204382727e-24	5.1042e-22
38036	TR23649_c0_g1_i1	925	3067	28	-5.24573	5.22545693258375	1.26264746241012e-23	1.0274e-21
45639	TR28398_c0_g1_i1	413	1883	14	-5.53868	4.52603588976929	1.64122607454365e-23	1.32435e-21
444	TR292_c0_g1_i1	1863	6101	68	-4.95974	6.21671012176139	3.04780757040873e-23	2.41585e-21
51785	TR32270_c0_g1_i1	1395	8369	97	-4.9037	6.67201039414139	3.43674342280569e-23	2.71675e-21
48482	TR30101_c0_g1_i1	434	6848	79	-4.91025	6.38390051060154	4.73793913802286e-23	3.68534e-21
51794	TR32278_c0_g1_i1	1805	3306	34	-5.07446	5.33695337405521	8.8598443064937e-23	6.72979e-21
40754	TR26033_c0_g2_i1	1864	5003	57	-4.92781	5.9334192261688	1.00785249115131e-22	7.60589e-21
45463	TR28312_c0_g1_i2	735	3319	35	-5.03838	5.34357108577659	1.09520062318394e-22	8.22247e-21
46971	TR29117_c0_g2_i1	842	1488	11	-5.54518	4.1935144369624	1.50712513690117e-22	1.11854e-20
45462	TR28312_c0_g1_i1	742	3798	43	-4.93637	5.53904296415222	2.45329166116482e-22	1.79333e-20
9147	TR5377_c0_g2_i1	739	3532	40	-4.9358	5.43537264883885	3.49035431308267e-22	2.52606e-20
30309	TR18447_c0_g1_i1	650	4418	53	-4.85327	5.75783508226778	4.10181764932838e-22	2.93938e-20
14827	TR8731_c0_g1_i1	675	9779	131	-4.69507	6.9028418463709	5.09219970171071e-22	3.62679e-20
44690	TR27839_c0_g1_i1	1032	5408	70	-4.74402	6.05100157322477	9.74965627444012e-22	6.78632e-20
36614	TR22662_c0_g1_i1	1011	1677	16	-5.17973	4.37032246180617	2.10373648980072e-21	1.43685e-19
35535	TR22043_c1_g3_i1	271	1305	11	-5.35588	4.01284975656822	2.92427166470702e-21	1.98333e-19
14148	TR8446_c0_g2_i1	2002	2470	29	-4.88292	4.92747821456291	3.66898928971589e-21	2.47689e-19
30506	TR18604_c0_g2_i1	1219	2229	27	-4.83768	4.78307192066731	1.29040651479535e-20	8.39358e-19
15763	TR9301_c0_g1_i1	3138	7912	122	-4.49206	6.6064941469988	1.46956376240723e-20	9.50242e-19
732	TR435_c0_g1_i1	537	770	4	-6.03971	3.26521611756387	1.72683640898779e-20	1.10921e-18
26787	TR16735_c0_g1_i1	1525	7824	122	-4.47593	6.59111571834874	1.8957621224862e-20	1.21638e-18
21932	TR13494_c0_g1_i1	1035	3889	56	-4.58994	5.58487242333694	2.13202348225375e-20	1.36048e-18
57457	TR35645_c0_g1_i1	2009	11590	187	-4.42692	7.1578946658346	2.35678821711174e-20	1.50226e-18
10236	TR6064_c0_g1_i1	1649	1821	22	-4.84071	4.49642939008216	3.58795529108866e-20	2.26731e-18
28961	TR18121_c0_g1_i1	572	2884	42	-4.57312	5.15887760786803	7.64709364523552e-20	4.71949e-18
39750	TR25163_c0_g1_i1	847	2088	28	-4.69106	4.69530886818263	7.97035121671922e-20	4.91378e-18
20395	TR12522_c0_g2_i1	2438	5482	89	-4.41746	6.08334838960895	8.78427251165488e-20	5.40414e-18
7375	TR4631_c1_g1_i4	701	1730	22	-4.76676	4.42633428461379	1.13380792634154e-19	6.91682e-18
19704	TR12075_c0_g1_i1	1703	4983	81	-4.41556	5.94670871751091	1.22460718959518e-19	7.43958e-18
36615	TR22662_c0_g2_i1	2724	7231	124	-4.33877	6.4840540887101	1.67331979703663e-19	1.0071e-17
57440	TR35629_c0_g1_i1	983	3809	61	-4.43671	5.56142895768297	1.94225793774444e-19	1.16004e-17
40828	TR26081_c0_g1_i1	1285	2643	40	-4.51751	5.0368090545765	2.4642954184854e-19	1.46053e-17
36566	TR22616_c0_g1_i1	578	4914	83	-4.36028	5.92920806985634	2.58206025806241e-19	1.5195e-17
9110	TR5362_c0_g2_i1	785	7639	136	-4.28476	6.56540491021849	3.23272359462571e-19	1.89486e-17
43553	TR27293_c0_g3_i1	578	1696	23	-4.67418	4.40146571164856	3.99143747986532e-19	2.32541e-17
25003	TR15503_c0_g1_i1	2048	6767	122	-4.26654	6.39230898792169	4.99012683723448e-19	2.86994e-17
5446	TR3649_c0_g3_i1	378	594	3	-6.07285	2.9073509695427	5.2449119817941e-19	3.01053e-17
39728	TR25143_c0_g1_i1	853	4131	72	-4.31482	5.682904442818	7.05628654756642e-19	4.01857e-17
43552	TR27293_c0_g2_i1	912	4595	81	-4.29861	5.8359720475475	7.52867484251057e-19	4.27505e-17
22309	TR13803_c0_g1_i1	311	6762	124	-4.24203	6.39245042635978	7.5374088314415e-19	4.27585e-17
35613	TR22064_c0_g1_i1	1839	1925	29	-4.5233	4.58637123519813	9.64492486244207e-19	5.4449e-17
27770	TR17558_c0_g1_i1	971	2237	36	-4.42866	4.8033438917223	1.45080778061935e-18	8.08069e-17
10237	TR6064_c0_g2_i1	3985	4852	90	-4.22523	5.91744649254359	1.74903628521232e-18	9.7139e-17
22255	TR13767_c0_g1_i1	1040	3046	53	-4.31682	5.24766035719277	1.78678217710909e-18	9.90466e-17
9109	TR5362_c0_g1_i1	934	9196	182	-4.13221	6.83959542267941	2.31361751652573e-18	1.27162e-16
6134	TR4190_c0_g1_i1	1508	6078	118	-4.15969	6.243644746574	2.68479879558615e-18	1.4687e-16
33092	TR20410_c0_g2_i1	2315	2273	38	-4.37383	4.82839286781751	3.10991637815402e-18	1.68857e-16
47781	TR29479_c0_g1_i1	1065	3266	60	-4.23865	5.3508581057753	4.07628517017138e-18	2.20301e-16
47813	TR29507_c0_g1_i1	1102	2599	46	-4.29196	5.02270622323712	4.25836201103752e-18	2.29502e-16
17480	TR10437_c0_g1_i1	1329	4322	83	-4.17509	5.75439773646683	4.48442458970603e-18	2.41017e-16
31597	TR19545_c0_g1_i1	409	931	11	-4.86877	3.55282649122526	4.99729078755944e-18	2.66858e-16
43186	TR26977_c0_g1_i1	1015	3148	58	-4.23442	5.29855657540024	5.17744804366897e-18	2.75973e-16
30573	TR18643_c0_g1_i1	793	15803	333	-4.04197	7.62330527978349	5.41423586688658e-18	2.87542e-16
16482	TR9821_c0_g2_i1	1171	2860	53	-4.22592	5.1621637155999	7.18615965632228e-18	3.77516e-16
14828	TR8731_c0_g2_i1	675	5846	119	-4.09138	6.19147450810233	7.7856003476032e-18	4.08271e-16
18426	TR11238_c0_g1_i1	1735	6580	136	-4.06947	6.36233289324665	8.90593921485931e-18	4.64512e-16
33093	TR20410_c0_g2_i2	2404	2282	42	-4.23537	4.84039390060423	1.36148357264398e-17	7.01947e-16
21556	TR13152_c0_g1_i1	1455	14227	317	-3.96143	7.47680434346671	1.9236039234906e-17	9.81511e-16
15339	TR8995_c0_g2_i1	1024	998	14	-4.62289	3.65781963929827	2.19560942076415e-17	1.11328e-15
44338	TR27645_c0_g1_i2	1621	1289	21	-4.40921	4.02475423978539	3.05314509143336e-17	1.53474e-15
26829	TR16774_c0_g1_i1	1266	7424	164	-3.9736	6.54103587347583	3.08004914015595e-17	1.5456e-15
12471	TR7736_c0_g1_i1	2865	27745	648	-3.89366	8.44278305966669	3.41314629409737e-17	1.70394e-15
16481	TR9821_c0_g1_i1	1690	4728	102	-4.00743	5.89200789778258	3.58718235523657e-17	1.78623e-15
30574	TR18643_c0_g2_i1	836	12670	293	-3.90778	7.31330417983678	4.7396296021861e-17	2.34208e-15
57442	TR35631_c0_g1_i1	2025	15771	368	-3.89489	7.6291657326692	4.90814781482487e-17	2.41919e-15
6135	TR4190_c0_g2_i1	1001	2607	53	-4.0923	5.03705649688743	5.40002946395256e-17	2.65266e-15
31598	TR19545_c0_g2_i1	479	955	14	-4.55936	3.59861822299389	5.7486895029035e-17	2.81918e-15
19368	TR11937_c0_g2_i1	320	7371	169	-3.91995	6.53397200476627	6.44324349788029e-17	3.14391e-15
54480	TR33670_c0_g1_i1	882	2530	52	-4.0765	4.99522307587431	6.91078114282529e-17	3.36359e-15
16784	TR9984_c0_g2_i1	944	1721	33	-4.17568	4.4431866700056	1.01186907481946e-16	4.88009e-15
37222	TR23075_c0_g3_i1	1477	1826	36	-4.13581	4.52903722003956	1.19523666725768e-16	5.75016e-15
47818	TR29512_c0_g1_i1	1413	8510	203	-3.86288	6.74390632886297	1.26823930337568e-16	6.09634e-15
50980	TR31708_c0_g1_i2	1572	32302	809	-3.79293	8.66845617084204	1.50874544972581e-16	7.21671e-15
46721	TR28940_c0_g1_i1	907	5766	138	-3.8579	6.18545200269401	2.06941741333186e-16	9.80197e-15
43107	TR26920_c0_g1_i1	1426	3523	82	-3.89768	5.47768733365128	2.91844276320929e-16	1.37009e-14
31535	TR19503_c0_g1_i1	1143	12903	327	-3.77571	7.34806721952811	3.12841190164917e-16	1.4663e-14
30262	TR18407_c0_g1_i1	2953	30289	794	-3.7271	8.58024235902748	4.07679088525217e-16	1.89556e-14
6068	TR4130_c0_g1_i1	1275	6074	151	-3.80316	6.2636248199102	4.46094282728113e-16	2.06922e-14
23220	TR13983_c0_g1_i1	907	46345	1230	-3.70931	9.19453458350136	5.00420075945142e-16	2.30835e-14
50548	TR31367_c0_g1_i1	973	3298	78	-3.87456	5.38484601323505	5.13184760367913e-16	2.36536e-14
19198	TR11844_c0_g1_i1	1453	7924	202	-3.76708	6.64769360462733	5.24607093934168e-16	2.41228e-14
56916	TR35223_c0_g1_i1	486	1356	27	-4.12071	4.10937267048576	6.64121407303424e-16	3.02043e-14
43554	TR27293_c0_g4_i1	744	2047	46	-3.94755	4.70130471665645	7.370904855707e-16	3.33926e-14
14147	TR8446_c0_g1_i1	1303	933	16	-4.33392	3.57505874241053	7.56250605593814e-16	3.41809e-14
16141	TR9527_c0_g1_i1	1458	10114	267	-3.71675	7.00184222654215	8.59027208722376e-16	3.86761e-14
19070	TR11749_c0_g1_i1	1997	9861	260	-3.71852	6.96529718819873	8.89298806974047e-16	3.99773e-14
48074	TR29759_c0_g1_i1	796	7520	198	-3.72043	6.5757343867176	1.05654968162321e-15	4.72769e-14
16783	TR9984_c0_g1_i1	2786	11221	302	-3.68893	7.1531689929778	1.22110033809048e-15	5.42649e-14
7376	TR4631_c1_g1_i5	637	755	12	-4.4417	3.27616227567844	1.43715932902893e-15	6.36238e-14
40858	TR26100_c0_g2_i1	1082	2013	47	-3.8924	4.6807907135645	1.63864580696295e-15	7.22691e-14
42680	TR26654_c0_g1_i5	631	355	2	-5.90039	2.21098011798228	1.86112336716241e-15	8.15869e-14
19437	TR11969_c0_g2_i1	1404	2164	52	-3.85108	4.78603496393164	1.92554969023957e-15	8.41579e-14
53186	TR33034_c0_g1_i1	220	657	10	-4.50266	3.08151403149356	2.0997444434934e-15	9.14283e-14
12104	TR7490_c0_g1_i1	449	1976	47	-3.86564	4.65608685397251	2.43066118901143e-15	1.05365e-13
44339	TR27645_c0_g1_i3	1609	1266	27	-4.02165	4.01785885504421	2.87686185610826e-15	1.23969e-13
40815	TR26072_c0_g1_i1	246	581	8	-4.64498	2.90727454395756	3.05055064811741e-15	1.30841e-13
42681	TR26654_c0_g1_i6	560	383	3	-5.43998	2.32025028367681	4.25436969525414e-15	1.79635e-13
49031	TR30290_c0_g1_i5	1137	633	10	-4.44899	3.03219884840489	4.45121188368873e-15	1.87782e-13
25808	TR15893_c0_g1_i1	1684	467	5	-5.00115	2.59829762403394	4.5984746552079e-15	1.93855e-13
37256	TR23097_c0_g1_i1	1478	1873	46	-3.8194	4.5830194692101	4.83101362376889e-15	2.0351e-13
14883	TR8756_c0_g1_i1	2270	2124	54	-3.76979	4.7647011421587	6.33547596035707e-15	2.64212e-13
19287	TR11902_c0_g1_i1	961	661	11	-4.37475	3.094827515963	6.429545515575e-15	2.67944e-13
43358	TR27108_c0_g1_i1	1436	2306	60	-3.73655	4.88377345764825	7.25309893474622e-15	3.01617e-13
38169	TR23779_c0_g1_i1	1518	5588	162	-3.58144	6.15967933924539	1.02135187360546e-14	4.18747e-13
56688	TR35078_c0_g1_i1	1376	2033	53	-3.73355	4.70489857508596	1.07638087527211e-14	4.39761e-13
37392	TR23181_c0_g1_i1	328	325	2	-5.77308	2.09440073419685	1.07840677791085e-14	4.4028e-13
42696	TR26654_c0_g1_i20	424	446	5	-4.9348	2.5374466908804	1.11678676010314e-14	4.5563e-13
40696	TR25989_c0_g1_i1	653	1105	25	-3.9362	3.83145219729275	1.2042865043438e-14	4.90299e-13
20211	TR12432_c0_g1_i1	1026	2800	77	-3.65701	5.16570785687844	1.23493555162657e-14	5.02426e-13
25577	TR15839_c0_g2_i1	1893	2334	63	-3.68365	4.90454871551212	1.32908940760376e-14	5.39601e-13
32002	TR19842_c0_g1_i1	1691	14611	446	-3.50738	7.54675183469857	1.39670767919774e-14	5.66659e-13
48281	TR29947_c0_g1_i1	425	1001	22	-3.97754	3.69064011708662	1.40400810292894e-14	5.68828e-13
57276	TR35487_c0_g1_i1	809	864	18	-4.05382	3.48103941980144	1.53273474317632e-14	6.19689e-13
46965	TR29115_c0_g3_i1	1451	1765	46	-3.73372	4.50437142311899	1.67372819967771e-14	6.73808e-13
2541	TR1844_c0_g1_i1	1892	4130	121	-3.56606	5.72767824227864	1.99386134635821e-14	7.97271e-13
23771	TR14401_c0_g1_i1	1202	1300	32	-3.8153	4.06708947088312	2.07217895367538e-14	8.27451e-13
16625	TR9891_c0_g1_i1	1607	6690	203	-3.51574	6.42302821552255	2.14451155180899e-14	8.55163e-13
53606	TR33412_c0_g1_i1	389	393	4	-5.06972	2.36270789780288	2.21512471381242e-14	8.82717e-13
2305	TR1624_c0_g1_i1	1121	1508	39	-3.74451	4.28098937711608	2.53448352218103e-14	1.00517e-12
25811	TR15893_c0_g1_i4	1695	476	7	-4.54851	2.63769987029729	3.90998795212633e-14	1.52372e-12
39848	TR25256_c0_g1_i1	1000	1854	51	-3.65602	4.57940028073127	3.96351223513699e-14	1.54354e-12
29963	TR18273_c0_g1_i1	1462	860	19	-3.96939	3.47901705586645	3.98746623061554e-14	1.55184e-12
36078	TR22214_c0_g1_i1	925	4142	128	-3.48915	5.73782927832522	5.12262919846618e-14	1.96474e-12
42694	TR26654_c0_g1_i18	419	375	4	-5.00211	2.30105171239988	5.2288395011187e-14	1.9989e-12
7569	TR4686_c0_g1_i1	1742	2353	69	-3.56423	4.92469658048462	5.67500593973677e-14	2.16237e-12
17590	TR10536_c0_g1_i1	771	33231	1108	-3.38012	8.74103165074762	6.40942737210257e-14	2.42949e-12
6693	TR4497_c4_g1_i1	1099	4006	125	-3.47519	5.6911687472802	6.51643848106503e-14	2.46685e-12
19436	TR11969_c0_g1_i1	1176	1771	50	-3.61849	4.51711692299387	6.78804629774229e-14	2.56134e-12
42691	TR26654_c0_g1_i15	674	371	4	-4.98665	2.28697385507215	6.80482829804e-14	2.5627e-12
16737	TR9958_c0_g1_i1	1748	4043	127	-3.46556	5.70510398437552	7.70138359498471e-14	2.891e-12
23221	TR13983_c0_g2_i1	1996	75503	2556	-3.35824	9.9261522134321	8.18037007598741e-14	3.05898e-12
37257	TR23097_c0_g2_i1	1477	2073	61	-3.55907	4.74491209650317	9.24068885586543e-14	3.43776e-12
43008	TR26829_c0_g1_i1	776	3917	126	-3.43128	5.66260651690424	1.24406161592095e-13	4.58148e-12
37978	TR23599_c0_g2_i1	3103	4266	139	-3.41282	5.78631240149588	1.40111525905665e-13	5.14036e-12
2343	TR1659_c0_g1_i1	767	30510	1059	-3.32213	8.62307347241599	1.48277043909003e-13	5.43309e-12
46211	TR28675_c0_g1_i3	5147	2762	88	-3.44481	5.16236333921098	1.76259492619539e-13	6.39805e-12
46954	TR29110_c0_g1_i1	1800	3143	101	-3.43258	5.34778946918878	1.81930729615721e-13	6.5957e-12
12425	TR7722_c0_g1_i1	1706	3927	129	-3.40103	5.66878521335638	1.83179876353234e-13	6.62038e-12
19288	TR11902_c0_g1_i2	604	403	6	-4.52863	2.41209206215562	2.007433326899e-13	7.21933e-12
670	TR406_c0_g3_i1	1325	551	11	-4.11224	2.85557364063316	2.42849718249973e-13	8.6429e-12
17907	TR10785_c0_g1_i1	1868	2024	63	-3.47807	4.71714207597813	2.49007813545564e-13	8.85125e-12
110	TR45_c0_g1_i1	1922	2217	70	-3.4576	4.84824426776963	2.58806118189236e-13	9.18273e-12
45947	TR28591_c1_g1_i1	1984	12646	450	-3.28613	7.35795141983738	3.35699581619539e-13	1.17818e-11
32952	TR20368_c0_g1_i1	778	1278	37	-3.58162	4.05863670862834	3.44985041777151e-13	1.20932e-11
30287	TR18426_c0_g1_i1	1080	2103	67	-3.44458	4.77422167947475	3.55220009393337e-13	1.2437e-11
15731	TR9287_c0_g1_i1	2311	5666	197	-3.31934	6.20118567473088	3.68792586875516e-13	1.28812e-11
18545	TR11308_c0_g1_i1	1086	5387	188	-3.31393	6.12924381539557	3.9782852718161e-13	1.38456e-11
14161	TR8451_c1_g2_i1	973	957	26	-3.67234	3.64612775663554	4.35867346889419e-13	1.50973e-11
9477	TR5609_c0_g1_i1	2166	2734	91	-3.38178	5.15306159407607	4.50266464190098e-13	1.5559e-11
3914	TR2712_c0_g1_i1	651	1528	47	-3.49474	4.31733157086682	4.77945487242948e-13	1.64666e-11
28942	TR18117_c1_g1_i1	1871	10235	370	-3.26332	7.05576920614865	5.04889181989265e-13	1.73539e-11
15511	TR9141_c0_g1_i1	1321	2988	102	-3.34542	5.28294770901082	5.63097578106427e-13	1.92977e-11
14339	TR8616_c0_g2_i1	464	607	14	-3.90572	2.99927134467519	5.88085216896376e-13	2.01185e-11
46209	TR28675_c0_g1_i1	5269	2556	86	-3.36613	5.05840793030415	5.88879544085529e-13	2.01339e-11
8485	TR4968_c0_g2_i1	1520	3593	125	-3.31822	5.54880184608511	6.0415859150966e-13	2.06442e-11
20703	TR12638_c0_g1_i2	3484	1889	61	-3.42499	4.62336199637472	6.12601123321694e-13	2.08959e-11
17692	TR10613_c0_g1_i1	1250	2895	99	-3.34284	5.23803765430541	6.21724371439901e-13	2.11947e-11
33764	TR20798_c0_g1_i1	457	226	1	-6.20499	1.60771048812809	6.3795226767771e-13	2.17098e-11
16738	TR9958_c0_g2_i1	1745	4031	142	-3.30029	5.71498346823322	6.58934916377048e-13	2.24107e-11
50066	TR30919_c0_g2_i1	1998	1816	60	-3.39196	4.5701420683417	9.61778937650619e-13	3.22958e-11
37800	TR23435_c0_g1_i1	517	3868	139	-3.27153	5.6585192124372	1.02698687250403e-12	3.43469e-11
2969	TR2142_c0_g1_i1	1405	7299	271	-3.22473	6.57348612433527	1.04340127413183e-12	3.48358e-11
46212	TR28675_c0_g2_i1	853	542	12	-3.96366	2.84028073296956	1.10152715965544e-12	3.67554e-11
14159	TR8451_c1_g1_i1	1118	1204	37	-3.49558	3.98097321596022	1.11113014158726e-12	3.70334e-11
24655	TR15203_c0_g1_i1	1724	6489	241	-3.22425	6.40461092715014	1.13652302471268e-12	3.78581e-11
3004	TR2172_c0_g1_i1	2516	2424	85	-3.3065	4.98803487237785	1.31411705802912e-12	4.3525e-11
37977	TR23599_c0_g1_i1	4075	7319	275	-3.20754	6.57906554829674	1.32337562974003e-12	4.38067e-11
25578	TR15839_c0_g2_i2	2052	2232	78	-3.31135	4.87011289800432	1.45428101167093e-12	4.7841e-11
19036	TR11729_c0_g1_i1	499	12949	499	-3.17119	7.40302639961391	1.61311052426132e-12	5.27977e-11
49146	TR30330_c0_g1_i2	2059	5894	222	-3.20394	6.26851519242928	1.63174879897416e-12	5.33777e-11
18626	TR11377_c0_g1_i1	1477	3067	111	-3.26115	5.32773303807018	1.71432974545793e-12	5.59221e-11
12478	TR7738_c0_g1_i2	1595	1367	45	-3.39678	4.16773921992384	1.87080664368587e-12	6.07204e-11
20581	TR12594_c0_g1_i1	3986	2202	78	-3.29183	4.85258323029779	1.88368261629501e-12	6.11043e-11
56195	TR34748_c1_g1_i1	327	825	24	-3.57344	3.44552085844559	2.05238735332265e-12	6.62816e-11
51754	TR32243_c0_g2_i1	1374	5944	227	-3.18401	6.28257158648148	2.05610201193059e-12	6.63648e-11
46210	TR28675_c0_g1_i2	5239	2646	96	-3.25747	5.11734691004731	2.17256427504817e-12	7.00463e-11
56504	TR34961_c0_g1_i1	1248	1915	68	-3.28814	4.65438701502729	2.65016148050054e-12	8.48343e-11
8484	TR4968_c0_g1_i1	2526	6025	234	-3.15973	6.3043850186042	2.83842681143433e-12	9.07123e-11
19289	TR11902_c0_g1_i3	889	662	18	-3.66971	3.13314069763265	2.98516352640251e-12	9.50359e-11
8438	TR4946_c1_g2_i1	1296	865	26	-3.52656	3.51493208068629	3.13399485291305e-12	9.93939e-11
4304	TR2812_c0_g1_i3	1871	731	21	-3.59106	3.27589968898193	3.32125732799098e-12	1.05104e-10
4039	TR2751_c0_g1_i1	1852	4964	193	-3.1581	6.02667682856433	3.52070698584623e-12	1.11054e-10
38828	TR24409_c0_g1_i1	1009	6482	256	-3.1356	6.41174847504511	3.80398105938478e-12	1.19343e-10
51753	TR32243_c0_g1_i1	1345	5833	230	-3.13787	6.26008752683394	4.03654735098103e-12	1.26164e-10
37601	TR23292_c0_g1_i1	3520	4889	192	-3.14363	6.00628856746014	4.23589575276189e-12	1.3197e-10
35695	TR22088_c0_g3_i1	620	722	21	-3.57319	3.25991450720098	4.34750605390796e-12	1.3527e-10
42679	TR26654_c0_g1_i4	667	429	9	-4.03894	2.51681778885388	4.55413874820287e-12	1.41355e-10
40649	TR25951_c0_g1_i1	1734	3303	127	-3.17393	5.44188409771872	4.59555363338737e-12	1.42565e-10
40364	TR25700_c0_g1_i1	1300	4453	175	-3.14258	5.87252060337107	4.6586726822269e-12	1.44369e-10
16736	TR9957_c0_g1_i1	3753	11520	468	-3.09501	7.24249892279043	4.70110784488297e-12	1.45607e-10
42689	TR26654_c0_g1_i13	370	263	3	-4.89802	1.82892308472499	5.81147532209336e-12	1.78952e-10
42699	TR26654_c0_g1_i23	628	366	7	-4.16956	2.29551889025041	5.99653073555805e-12	1.84455e-10
42688	TR26654_c0_g1_i12	415	230	2	-5.27461	1.64354039496655	6.53514718637948e-12	1.99757e-10
46970	TR29117_c0_g1_i1	3032	4509	181	-3.11199	5.89350614582363	6.77327068784097e-12	2.06386e-10
8453	TR4949_c0_g1_i11	4648	1235	43	-3.31579	4.03122542774919	7.12367877297272e-12	2.16497e-10
26827	TR16772_c0_g1_i1	936	34391	1462	-3.02966	8.82474181256058	8.61576078969132e-12	2.59811e-10
16439	TR9794_c0_g1_i1	1448	5470	226	-3.07048	6.17480490268945	1.01899135796563e-11	3.05383e-10
51758	TR32246_c0_g2_i1	1383	8402	353	-3.04646	6.79371912549957	1.03874687408473e-11	3.10729e-10
8450	TR4949_c0_g1_i8	4342	1142	40	-3.30703	3.92170932860689	1.05410858306514e-11	3.15097e-10
44036	TR27543_c0_g1_i1	1059	3110	125	-3.10996	5.36217130623929	1.05703363054812e-11	3.15809e-10
50065	TR30919_c0_g1_i1	1997	1966	76	-3.16573	4.70301971305896	1.16399173777076e-11	3.47053e-10
32016	TR19851_c0_g1_i1	1148	3079	124	-3.10709	5.34814813920527	1.18883237895491e-11	3.54097e-10
8449	TR4949_c0_g1_i7	3550	916	31	-3.356	3.60811295552125	1.19770431358007e-11	3.56557e-10
6107	TR4164_c0_g1_i1	1546	7977	338	-3.03421	6.72042653120256	1.27693199684714e-11	3.79368e-10
25812	TR15893_c0_g1_i5	1745	512	14	-3.66024	2.77940784628208	1.59300390996431e-11	4.69916e-10
7380	TR4633_c0_g1_i1	2012	1671	65	-3.15656	4.47310068171383	1.7722702831137e-11	5.20688e-10
51884	TR32332_c0_g1_i1	2033	1560	60	-3.17276	4.37415355611325	1.89464572369728e-11	5.55242e-10
11224	TR6816_c0_g1_i1	1006	6151	265	-3.01015	6.34963789306926	2.039699739414e-11	5.96251e-10
42677	TR26654_c0_g1_i2	419	243	3	-4.784	1.72700962512697	2.15024584647962e-11	6.2668e-10
57844	TR35850_c0_g1_i2	677	2509	103	-3.0793	5.05877546981471	2.20840180940875e-11	6.42023e-10
11225	TR6816_c0_g2_i1	901	5333	230	-3.00859	6.14501897394637	2.24022897061611e-11	6.50951e-10
33047	TR20398_c0_g2_i1	455	2441	100	-3.08228	5.01930081027668	2.24519414718352e-11	6.52069e-10
45025	TR28138_c0_g1_i1	1440	1137	42	-3.23042	3.92221867366886	2.26168824342143e-11	6.55552e-10
9414	TR5590_c0_g1_i2	2056	3050	128	-3.04766	5.34074535904597	2.37089127580422e-11	6.86521e-10
3915	TR2712_c0_g2_i1	1264	5538	240	-3.00162	6.19989484664541	2.38633048108672e-11	6.90649e-10
20422	TR12534_c0_g1_i1	1084	2666	111	-3.05901	5.14743495987159	2.42994192215651e-11	7.01181e-10
22320	TR13810_c0_g1_i1	689	724	24	-3.38509	3.27757835619886	2.54415151356709e-11	7.32685e-10
19854	TR12172_c0_g1_i1	1719	1192	45	-3.19918	3.99157403339092	2.72031225013999e-11	7.82258e-10
23712	TR14367_c0_g1_i1	1147	2322	96	-3.06904	4.94943486648943	2.80006745331608e-11	8.03606e-10
21597	TR13187_c0_g2_i1	2074	2098	86	-3.08128	4.80375785261793	2.87746819189066e-11	8.25006e-10
12426	TR7722_c0_g2_i1	1446	2781	117	-3.04403	5.2092671839908	2.96046492541786e-11	8.48385e-10
16462	TR9811_c0_g1_i1	842	1014	37	-3.24784	3.75973076653751	3.18098685830843e-11	9.08007e-10
725	TR432_c0_g1_i1	1238	1664	67	-3.10682	4.4719858610821	3.49898128444712e-11	9.9294e-10
2100	TR1514_c0_g2_i1	1566	1762	72	-3.08563	4.55528227295318	3.74048878337613e-11	1.05993e-09
46105	TR28648_c0_g1_i1	451	1654	67	-3.09813	4.46429977330886	3.93362398726513e-11	1.11411e-09
31548	TR19515_c0_g1_i1	1259	22238	1027	-2.91014	8.20992765957056	4.53222555452105e-11	1.27559e-09
5407	TR3632_c0_g1_i1	225	273	5	-4.22704	1.89958933465864	5.01377554793928e-11	1.40434e-09
44037	TR27543_c0_g2_i1	1407	4332	193	-2.96164	5.8521364482851	5.01865700040956e-11	1.40503e-09
38161	TR23771_c0_g1_i1	690	987	37	-3.20891	3.72530388315603	5.14013483765105e-11	1.43766e-09
21469	TR13092_c1_g1_i1	1204	2183	93	-3.02576	4.86601672935001	5.31036532040502e-11	1.481e-09
37602	TR23292_c0_g2_i1	3661	3970	178	-2.95244	5.72816456823394	5.94945942781024e-11	1.65291e-09
43351	TR27101_c0_g1_i1	968	18128	849	-2.88992	7.91794232442772	6.10697347817446e-11	1.69425e-09
8456	TR4949_c0_g1_i14	4204	1162	46	-3.13074	3.96205194117923	6.52163832073825e-11	1.80585e-09
51757	TR32246_c0_g1_i1	850	2699	119	-2.97641	5.17378093451067	6.90926695935339e-11	1.90774e-09
20701	TR12637_c0_g2_i1	814	985	38	-3.16758	3.72621496451628	6.96084590399076e-11	1.92107e-09
21523	TR13126_c0_g2_i1	1943	1670	71	-3.02844	4.48502918273494	7.81240683347188e-11	2.14289e-09
26075	TR16062_c0_g1_i1	914	1385	57	-3.07504	4.21527051046379	7.94657830311781e-11	2.17662e-09
46202	TR28672_c0_g1_i1	2811	2343	103	-2.98055	4.97159550372766	8.10287628421187e-11	2.21631e-09
57277	TR35487_c0_g2_i1	899	1124	45	-3.11445	3.91678555758195	8.23897408761558e-11	2.25248e-09
20582	TR12594_c0_g1_i2	5128	2939	132	-2.9498	5.29835475765122	8.48536458841661e-11	2.31875e-09
21321	TR13022_c0_g1_i1	2564	7206	340	-2.87906	6.59186635841533	1.00433438978897e-10	2.72913e-09
726	TR432_c0_g2_i1	1535	1986	87	-2.98547	4.73571817478761	1.03451301904898e-10	2.80982e-09
31650	TR19570_c0_g1_i1	901	1284	54	-3.04373	4.11142865017176	1.15891307847892e-10	3.13747e-09
12477	TR7738_c0_g1_i1	1017	1042	42	-3.10457	3.81116573444788	1.17089408775186e-10	3.16255e-09
45082	TR28159_c0_g2_i1	1775	870	34	-3.14869	3.55396546384535	1.26049699073838e-10	3.39827e-09
2099	TR1514_c0_g1_i1	1565	1772	78	-2.97842	4.57445029369981	1.26946452499757e-10	3.42086e-09
4303	TR2812_c0_g1_i2	1970	723	27	-3.2136	3.28980552486675	1.28717327192307e-10	3.46698e-09
42697	TR26654_c0_g1_i21	675	394	11	-3.62857	2.42341571229727	1.3215890656902e-10	3.5531e-09
48756	TR30173_c0_g1_i2	2188	951	38	-3.11691	3.68166414868159	1.33799118064858e-10	3.59554e-09
44147	TR27594_c0_g1_i3	2258	2473	113	-2.92485	5.05472891839314	1.48171247804655e-10	3.97077e-09
43789	TR27369_c0_g1_i1	1673	1268	54	-3.02564	4.09556668920943	1.48547988668663e-10	3.97904e-09
28944	TR18117_c1_g1_i3	646	1941	87	-2.95241	4.7067127047762	1.57894769589217e-10	4.21197e-09
16065	TR9481_c0_g1_i1	921	2467	114	-2.90865	5.05309597724907	1.68614853596294e-10	4.48972e-09
37673	TR23323_c0_g2_i1	4067	11598	571	-2.8178	7.28363840451375	1.71604631902777e-10	4.56108e-09
33094	TR20410_c0_g3_i1	467	613	22	-3.27023	3.05585710746085	1.91006487141737e-10	5.0582e-09
37672	TR23323_c0_g1_i1	266	1130	48	-3.02915	3.93271134367782	1.99181830929825e-10	5.26512e-09
29964	TR18273_c0_g2_i1	1222	585	21	-3.26971	2.99121223242795	2.23445100708998e-10	5.87186e-09
21596	TR13187_c0_g1_i1	1231	1029	43	-3.05256	3.79860450627549	2.28461187672189e-10	5.99556e-09
17086	TR10201_c0_g1_i1	1358	2188	102	-2.89588	4.88349742134298	2.43169987816733e-10	6.36151e-09
9415	TR5590_c0_g1_i3	1910	2915	139	-2.86346	5.29650937896517	2.48755263959712e-10	6.49596e-09
25576	TR15839_c0_g1_i1	2036	3165	152	-2.85324	5.41531719755435	2.57199576019479e-10	6.69846e-09
9536	TR5632_c0_g1_i1	942	661	25	-3.19504	3.16678096115227	2.63668859528937e-10	6.86081e-09
25810	TR15893_c0_g1_i3	1734	461	15	-3.40983	2.65247789359997	2.77856379926625e-10	7.22352e-09
8448	TR4949_c0_g1_i6	3183	854	35	-3.08017	3.53445060510349	2.89154578572396e-10	7.5072e-09
19645	TR12051_c0_g1_i1	440	482	16	-3.38135	2.7156620379594	2.92320557963997e-10	7.57926e-09
45081	TR28159_c0_g1_i1	1734	831	34	-3.08253	3.49603413014202	2.93221797832001e-10	7.59924e-09
34394	TR21242_c0_g3_i1	851	5432	270	-2.80386	6.19513394085155	3.0272720448068e-10	7.8421e-09
46857	TR29047_c0_g1_i1	2234	2575	123	-2.86089	5.11972760778433	3.04389204369396e-10	7.88165e-09
32017	TR19851_c0_g2_i1	984	1597	73	-2.92392	4.43283450436354	3.10870742539963e-10	8.04233e-09
7683	TR4720_c0_g2_i1	1201	823	34	-3.06858	3.48385227821441	3.40553949378124e-10	8.7713e-09
21322	TR13022_c0_g2_i1	457	708	28	-3.13101	3.26800602057294	3.46403077873785e-10	8.91407e-09
8657	TR5067_c1_g1_i1	949	3464	170	-2.82206	5.54816544488322	3.54821650063877e-10	9.1146e-09
42686	TR26654_c0_g1_i10	749	395	12	-3.5074	2.43466949021646	3.85526884798288e-10	9.89027e-09
9537	TR5632_c0_g2_i1	2185	2189	105	-2.85475	4.88889700317752	3.90252980085413e-10	1.00027e-08
21372	TR13047_c0_g1_i1	2416	2109	101	-2.85704	4.83560726807047	3.91886981892904e-10	1.00402e-08
3005	TR2172_c0_g2_i1	1313	701	28	-3.11668	3.25549688197144	4.1229759937812e-10	1.05492e-08
10655	TR6333_c0_g2_i1	2604	1412	65	-2.91362	4.2595506381294	4.25974202548137e-10	1.08752e-08
37858	TR23483_c0_g2_i1	842	1486	69	-2.90123	4.333254231563	4.58876481953096e-10	1.16896e-08
46198	TR28671_c0_g1_i1	2123	1100	49	-2.96063	3.90191294499509	4.81393172327921e-10	1.22258e-08
55528	TR34511_c0_g1_i1	2064	2409	118	-2.8246	5.02895808840339	4.91735226929198e-10	1.24721e-08
46203	TR28672_c0_g2_i1	2811	2565	127	-2.80913	5.12033348530021	5.34720485455083e-10	1.35036e-08
56387	TR34855_c0_g2_i1	1965	5742	295	-2.7562	6.28076002169657	5.4628247704243e-10	1.37836e-08
34393	TR21242_c0_g2_i1	867	5466	281	-2.75526	6.21017120718751	5.61549360306774e-10	1.4126e-08
42693	TR26654_c0_g1_i17	675	341	10	-3.55692	2.23200465841925	5.71901263999611e-10	1.4374e-08
17384	TR10369_c0_g2_i1	1396	1055	47	-2.96042	3.84313537498212	5.93009410045934e-10	1.48789e-08
8451	TR4949_c0_g1_i9	4510	1120	51	-2.92898	3.930679038777	5.97063318420929e-10	1.49677e-08
37221	TR23075_c0_g2_i1	427	177	2	-4.89708	1.30821485876507	6.14748705727609e-10	1.53648e-08
8447	TR4949_c0_g1_i5	4109	1025	46	-2.94979	3.80367833121105	6.66747596153929e-10	1.65861e-08
21215	TR12982_c0_g2_i1	1422	1428	68	-2.86484	4.28097803349577	7.17022632257681e-10	1.77685e-08
12738	TR7812_c0_g2_i1	2096	2119	105	-2.80786	4.84816467995172	7.18593048963531e-10	1.77998e-08
29972	TR18279_c0_g1_i1	1611	1259	59	-2.88776	4.1002596158019	7.5268168985318e-10	1.85889e-08
44075	TR27565_c0_g1_i1	1435	59104	3182	-2.68893	9.64669004719247	7.61660305392832e-10	1.87822e-08
8636	TR5056_c0_g2_i1	3395	2359	119	-2.78217	5.00418257814221	8.52607821014826e-10	2.08885e-08
29827	TR18206_c0_g2_i1	336	8401	448	-2.70251	6.83446113219157	8.8192696282411e-10	2.15525e-08
42685	TR26654_c0_g1_i9	419	298	8	-3.68219	2.04277819761123	9.022976195137e-10	2.20226e-08
28945	TR18117_c1_g1_i4	328	408	14	-3.3328	2.49122118794439	9.32675569190516e-10	2.27545e-08
36010	TR22191_c0_g1_i1	1341	1056	49	-2.90174	3.85077366333469	1.0116312298163e-09	2.45676e-08
46200	TR28671_c0_g1_i3	709	306	9	-3.55175	2.08620653717181	1.04820328253865e-09	2.54451e-08
34392	TR21242_c0_g1_i1	863	5521	294	-2.70447	6.23109348916072	1.04910090707586e-09	2.54457e-08
40991	TR26181_c0_g1_i1	1351	1935	97	-2.79109	4.72089405298931	1.05197359304932e-09	2.55048e-08
30586	TR18650_c0_g1_i1	2443	10598	575	-2.67765	7.17192017556807	1.05891911941676e-09	2.56625e-08
34395	TR21242_c0_g4_i1	865	5513	294	-2.70238	6.22928634378234	1.07918575509057e-09	2.6121e-08
6661	TR4491_c0_g1_i1	1845	2899	151	-2.73611	5.30418729182289	1.14259527004804e-09	2.75414e-08
9416	TR5590_c0_g2_i1	227	204	4	-4.12439	1.51759282660157	1.24151410467887e-09	2.98025e-08
6686	TR4497_c0_g2_i1	297	585	24	-3.07762	3.00802795773437	1.24453446165056e-09	2.98627e-08
21513	TR13117_c0_g1_i1	939	2721	142	-2.73332	5.21401348338935	1.28775229080932e-09	3.07729e-08
56386	TR34855_c0_g1_i1	2383	6773	367	-2.67943	6.52791775198719	1.29621667000694e-09	3.09372e-08
20423	TR12534_c0_g2_i1	2471	16689	920	-2.65473	7.82872147948727	1.30531074372212e-09	3.1116e-08
8445	TR4949_c0_g1_i3	2899	634	27	-3.02414	3.12462912126891	1.4068889185866e-09	3.33599e-08
21376	TR13049_c0_g1_i1	508	527	21	-3.11913	2.85995625844518	1.41978320131294e-09	3.36383e-08
33046	TR20398_c0_g1_i1	1975	110159	6148	-2.63701	10.5516981210949	1.45169236116497e-09	3.43664e-08
49234	TR30367_c0_g1_i1	2482	1295	64	-2.81119	4.14886233679231	1.53360078602507e-09	3.62171e-08
18669	TR11417_c0_g1_i1	1168	4115	222	-2.68561	5.81201530765613	1.59738810763487e-09	3.76167e-08
21531	TR13133_c0_g1_i1	929	4857	264	-2.67486	6.05113420643828	1.61709204990142e-09	3.80654e-08
11473	TR6984_c0_g1_i1	1659	3046	163	-2.69719	5.37989099539008	1.79815808495401e-09	4.20895e-08
26863	TR16799_c0_g1_i1	1293	15501	870	-2.62881	7.72593299036036	1.83009468315518e-09	4.27821e-08
17908	TR10785_c0_g2_i1	2607	875	41	-2.88733	3.58823634538812	1.86578211555952e-09	4.35673e-08
49030	TR30290_c0_g1_i4	1960	800	37	-2.90593	3.46076275926411	1.93008303651561e-09	4.50147e-08
19855	TR12172_c0_g2_i1	1177	569	24	-3.03763	2.97341093984478	1.97987216681182e-09	4.61205e-08
2544	TR1847_c0_g1_i1	3633	10047	564	-2.62849	7.1017918528211	1.98967506397262e-09	4.63164e-08
42684	TR26654_c0_g1_i8	417	263	7	-3.69306	1.87479600207707	2.04306980545675e-09	4.74598e-08
12809	TR7853_c0_g1_i1	1989	1213	60	-2.80985	4.05659254536465	2.05466087243955e-09	4.77101e-08
16168	TR9543_c0_g1_i1	528	1222	61	-2.79669	4.0685771521951	2.06026467875527e-09	4.78211e-08
28255	TR17928_c0_g3_i1	1163	1271	64	-2.78421	4.12560648200231	2.1373776212492e-09	4.95321e-08
3192	TR2288_c1_g3_i1	485	459	18	-3.14155	2.66789697866046	2.42488875760176e-09	5.59058e-08
36792	TR22792_c1_g2_i1	477	1211	61	-2.78364	4.05735012756805	2.45251148500603e-09	5.64756e-08
7374	TR4631_c1_g1_i3	594	417	16	-3.17245	2.53379822785307	2.50351031481937e-09	5.76045e-08
39374	TR24818_c0_g1_i1	2046	5152	288	-2.63442	6.14118439958151	2.58356633679e-09	5.93614e-08
3191	TR2288_c1_g2_i1	1676	4416	246	-2.63939	5.91939128854948	2.59194350168789e-09	5.94748e-08
21524	TR13126_c0_g2_i2	908	526	22	-3.04948	2.86371321274471	2.99688775347062e-09	6.86046e-08
8452	TR4949_c0_g1_i10	2255	606	27	-2.95899	3.06838769757069	3.02854005926484e-09	6.93019e-08
37973	TR23595_c0_g1_i1	2627	10200	587	-2.59263	7.12854039505664	3.10123850714075e-09	7.08542e-08
2319	TR1635_c0_g2_i1	1807	2610	143	-2.66312	5.16362597331616	3.13424075532597e-09	7.1536e-08
48449	TR30080_c0_g1_i1	1423	2153	117	-2.6748	4.88750785187038	3.21472796648096e-09	7.32174e-08
48450	TR30080_c0_g2_i1	1430	2385	131	-2.65945	5.03543748853813	3.46301901085012e-09	7.85346e-08
42705	TR26656_c0_g1_i2	645	479	20	-3.05157	2.73455972750061	3.55780881063635e-09	8.04963e-08
49235	TR30367_c0_g2_i1	1315	621	28	-2.94191	3.10405081819187	3.66395881984543e-09	8.27694e-08
23107	TR13945_c0_g1_i12	511	767	37	-2.84517	3.40848035636414	3.97685327812782e-09	8.93527e-08
33395	TR20528_c0_g1_i1	3558	41992	2475	-2.55828	9.17204081624768	4.0466586886818e-09	9.0816e-08
35694	TR22088_c0_g2_i1	467	395	15	-3.18701	2.45855714380787	4.10363446541233e-09	9.1847e-08
18581	TR11338_c0_g1_i1	1200	11953	700	-2.56746	7.36035317485626	4.10757604025682e-09	9.18646e-08
8439	TR4947_c0_g1_i1	1156	7228	419	-2.58209	6.63472327386771	4.15618465921474e-09	9.28092e-08
23321	TR14030_c0_g1_i1	1830	906	45	-2.80345	3.64646400411584	4.1983577061837e-09	9.37151e-08
42698	TR26654_c0_g1_i22	361	186	4	-3.99125	1.40167613844934	5.00082373436805e-09	1.10737e-07
42678	TR26654_c0_g1_i3	555	297	10	-3.35773	2.05892990637029	5.9431582020648e-09	1.30267e-07
12913	TR7902_c0_g2_i2	2520	1913	107	-2.63313	4.72468774747326	5.95793638172305e-09	1.30443e-07
56809	TR35130_c0_g1_i1	678	651	31	-2.86343	3.17784546295888	6.17204646052419e-09	1.34776e-07
52520	TR32679_c0_g2_i2	932	629	30	-2.86106	3.13030173053377	6.5999442444757e-09	1.43636e-07
15338	TR8995_c0_g1_i1	562	254	8	-3.45187	1.84274617759685	6.77470144310496e-09	1.4689e-07
17756	TR10652_c0_g1_i1	1107	3306	193	-2.57171	5.51403181348753	7.05463865730427e-09	1.52407e-07
8603	TR5040_c0_g1_i1	658	548	25	-2.92465	2.93251113239666	7.30080570852377e-09	1.57535e-07
27600	TR17404_c0_g1_i1	552	1202	65	-2.68135	4.05935458554524	7.68256069756879e-09	1.64978e-07
47820	TR29514_c0_g1_i1	1493	6473	388	-2.53381	6.48311700731784	7.70807484681019e-09	1.65444e-07
37857	TR23483_c0_g1_i1	339	429	18	-3.04408	2.58389511222311	7.81686672253674e-09	1.67492e-07
9235	TR5431_c0_g1_i1	1154	341	13	-3.18054	2.25909545747958	7.9074645618671e-09	1.69246e-07
52521	TR32679_c0_g2_i3	932	680	33	-2.83628	3.24147382655468	8.00116727475599e-09	1.70938e-07
668	TR406_c0_g1_i1	1326	448	19	-3.02884	2.64473307424579	8.05886776569492e-09	1.72045e-07
13990	TR8383_c0_g4_i1	2011	1059	57	-2.68792	3.8797981792098	8.70113650992403e-09	1.85145e-07
12783	TR7838_c0_g1_i1	1608	3047	179	-2.56263	5.39859034924696	8.74899294835428e-09	1.86096e-07
36879	TR22826_c0_g2_i1	1985	2167	125	-2.58878	4.90826445269658	8.77250735091839e-09	1.8646e-07
26567	TR16527_c0_g1_i1	1386	1323	73	-2.6524	4.19869271031723	9.27947463904333e-09	1.96876e-07
44119	TR27587_c0_g1_i1	1281	940	50	-2.70479	3.70993559560329	9.63836884290081e-09	2.03823e-07
12911	TR7902_c0_g1_i1	1667	1022	55	-2.68809	3.82967469861161	1.00619827899328e-08	2.12395e-07
8056	TR4872_c1_g1_i1	249	159	3	-4.17265	1.18969895992995	1.01902391863937e-08	2.14714e-07
34110	TR21108_c0_g1_i1	1622	1291	72	-2.63697	4.16604879770132	1.10730518531734e-08	2.32307e-07
28947	TR18117_c1_g1_i6	328	381	16	-3.04225	2.42182774320164	1.1270709944392e-08	2.35944e-07
25659	TR15859_c0_g1_i1	1524	30885	1927	-2.47614	8.74135802130275	1.13634098838189e-08	2.37799e-07
19446	TR11974_c0_g2_i1	1884	2003	117	-2.57062	4.798633702018	1.14688460746795e-08	2.39661e-07
49373	TR30467_c0_g1_i1	473	236	7	-3.5369	1.73940247059696	1.20157309881454e-08	2.49835e-07
31732	TR19612_c0_g1_i1	793	918	49	-2.69974	3.67727512151959	1.21776835475071e-08	2.53021e-07
8124	TR4885_c0_g1_i3	799	350	14	-3.1117	2.30019031257889	1.32698918795212e-08	2.74442e-07
669	TR406_c0_g2_i1	1255	481	22	-2.9205	2.752935820879	1.33169775487583e-08	2.75221e-07
28789	TR18105_c0_g2_i2	1568	490	23	-2.88329	2.7822706268894	1.37499701504219e-08	2.83566e-07
34381	TR21236_c0_g2_i1	2802	937	51	-2.67164	3.70954904080721	1.40480674137705e-08	2.88895e-07
36135	TR22253_c0_g1_i1	1924	3669	224	-2.50717	5.67245748483713	1.42331426443451e-08	2.92495e-07
20526	TR12576_c0_g1_i1	1004	796	42	-2.71613	3.47528212063329	1.4334048723316e-08	2.94465e-07
33379	TR20519_c0_g1_i1	1619	2832	171	-2.523	5.29960700808009	1.44224735266034e-08	2.96072e-07
3452	TR2350_c0_g4_i2	3518	3096	188	-2.51489	5.42824118904521	1.47941089701109e-08	3.03167e-07
44120	TR27587_c0_g1_i2	1246	932	51	-2.66393	3.70299558775759	1.54212652317973e-08	3.15133e-07
24580	TR15154_c0_g1_i1	247	133	2	-4.48525	0.948684916254788	1.66167072798408e-08	3.38493e-07
7998	TR4864_c0_g1_i1	692	696	36	-2.74452	3.28429793725558	1.69219898063808e-08	3.44471e-07
14160	TR8451_c1_g1_i2	1847	1945	116	-2.54061	4.76098077197042	1.75678777452493e-08	3.5687e-07
29973	TR18279_c0_g2_i1	1704	1167	67	-2.59504	4.02880464857195	1.94968930812873e-08	3.94817e-07
40857	TR26100_c0_g1_i1	340	190	5	-3.70457	1.44309451351092	2.00615751605848e-08	4.04565e-07
56759	TR35109_c0_g1_i2	1236	523	26	-2.80087	2.88101470736562	2.07465691439459e-08	4.18089e-07
15340	TR8995_c0_g3_i1	502	275	10	-3.24677	1.96349998017631	2.07969834426357e-08	4.18815e-07
34382	TR21236_c0_g3_i1	2731	935	52	-2.64058	3.71046987302047	2.09214511038576e-08	4.20885e-07
16877	TR10063_c0_g1_i1	897	2978	185	-2.48203	5.37746935254964	2.24696199392592e-08	4.50785e-07
35257	TR21955_c0_g2_i1	2770	5865	373	-2.44838	6.35415971922778	2.25179629627235e-08	4.51599e-07
56550	TR35005_c0_g1_i1	728	1174	68	-2.58232	4.03895428250951	2.30329267394212e-08	4.60975e-07
25737	TR15880_c0_g1_i2	821	271	10	-3.22564	1.94541353047406	2.53502995353509e-08	5.05271e-07
37985	TR23606_c0_g1_i1	1752	2405	149	-2.48584	5.07153707353356	2.58560168908707e-08	5.14999e-07
14338	TR8616_c0_g1_i1	3058	2504	156	-2.47783	5.1303139546048	2.75692324596095e-08	5.48185e-07
4320	TR2814_c0_g2_i1	3972	2119	131	-2.48886	4.89047969913949	2.76671316622463e-08	5.49757e-07
36787	TR22790_c1_g1_i1	495	838	47	-2.62826	3.55822193573443	2.80739046298847e-08	5.57649e-07
25324	TR15703_c0_g1_i1	1512	1266	75	-2.54992	4.15003552972619	2.82648662558564e-08	5.61251e-07
35367	TR21997_c0_g2_i1	1367	595	31	-2.7337	3.06731552087191	2.8302202393119e-08	5.61801e-07
55097	TR34244_c0_g2_i1	808	1591	97	-2.50872	4.47977606517478	3.03795807726564e-08	6.00434e-07
42144	TR26614_c0_g3_i6	2184	439	21	-2.85565	2.63387722476843	3.16099030114694e-08	6.23213e-07
57783	TR35835_c0_g1_i1	2123	910	52	-2.60149	3.67741174791341	3.23551496991945e-08	6.37259e-07
2318	TR1635_c0_g1_i1	599	528	27	-2.76028	2.89867913191723	3.29862173943148e-08	6.48373e-07
37986	TR23606_c0_g2_i1	1751	2590	164	-2.45442	5.1820286449904	3.35497554878284e-08	6.58783e-07
28253	TR17928_c0_g1_i1	1325	1103	65	-2.55736	3.95422151930118	3.42232762819184e-08	6.70878e-07
36790	TR22792_c0_g2_i1	791	1703	105	-2.49259	4.578765588633	3.44632509954713e-08	6.74674e-07
47201	TR29207_c0_g1_i1	1796	4653	302	-2.41899	6.02636591963916	3.45534447440054e-08	6.75985e-07
53107	TR32959_c0_g1_i1	505	975	57	-2.56871	3.77879673247648	3.62506827638059e-08	7.08238e-07
36623	TR22670_c0_g1_i1	1286	1826	114	-2.47461	4.68057924248419	3.79561120698798e-08	7.39326e-07
13985	TR8382_c0_g2_i2	1911	820	47	-2.59694	3.53179672909457	3.95846348140515e-08	7.69246e-07
42683	TR26654_c0_g1_i7	619	282	11	-3.14634	2.00511672414173	4.02153721289015e-08	7.80462e-07
30672	TR18701_c0_g2_i1	417	389	18	-2.90294	2.46337392383036	4.04732189622806e-08	7.85205e-07
27762	TR17553_c0_g2_i1	885	967	57	-2.55683	3.76879118174576	4.19866865260186e-08	8.13483e-07
10146	TR6012_c0_g1_i1	718	704	39	-2.64573	3.31215464751575	4.22601256683093e-08	8.18237e-07
32058	TR19875_c0_g1_i1	1686	1785	112	-2.46737	4.64932347233708	4.34987343572602e-08	8.39986e-07
32744	TR20299_c0_g1_i2	454	207	7	-3.34791	1.57726863639709	4.72683127439341e-08	9.06469e-07
41110	TR26288_c0_g1_i1	1010	577	31	-2.6894	3.02985616628887	4.79489960102028e-08	9.18917e-07
56706	TR35086_c0_g2_i2	1373	2093	134	-2.4384	4.88034631390035	4.85876239849934e-08	9.29945e-07
19020	TR11720_c0_g1_i1	1506	1443	90	-2.47586	4.34589378943616	4.87427496573235e-08	9.31983e-07
8440	TR4947_c0_g1_i2	1107	5180	345	-2.38177	6.18618735367977	5.06460287758573e-08	9.67105e-07
4373	TR2825_c0_g1_i3	2007	826	48	-2.57712	3.5446089222311	5.08464822521945e-08	9.70297e-07
34463	TR21281_c0_g1_i1	1757	2338	151	-2.42585	5.04015871657379	5.10324702185889e-08	9.7289e-07
6659	TR4490_c0_g4_i6	1331	589	32	-2.67338	3.06035361278134	5.59563804712965e-08	1.06224e-06
511	TR344_c0_g1_i1	1649	4322	288	-2.381	5.92645547695275	5.69033199436567e-08	1.07916e-06
38035	TR23648_c0_g1_i1	1254	3591	238	-2.38874	5.65963215027164	5.75268369067558e-08	1.08992e-06
6300	TR4345_c0_g1_i1	1323	5451	366	-2.3701	6.26126208568648	5.75639720194826e-08	1.09027e-06
3989	TR2740_c0_g2_i1	1886	1925	124	-2.42954	4.76244219042152	5.82586340875877e-08	1.10271e-06
55496	TR34493_c0_g1_i1	1862	1024	62	-2.51827	3.85474030318646	5.90240023464653e-08	1.11503e-06
30327	TR18464_c0_g1_i1	1883	11883	814	-2.34133	7.38657845701945	6.29358409260479e-08	1.18203e-06
28254	TR17928_c0_g2_i1	1160	1148	71	-2.48778	4.0203518009002	6.32229950041797e-08	1.18704e-06
47374	TR29252_c0_g1_i3	1652	1086	67	-2.49128	3.94144046863888	6.62176725485715e-08	1.23927e-06
12737	TR7812_c0_g1_i1	2074	1509	96	-2.44732	4.41353028703218	6.72208987936106e-08	1.25603e-06
25325	TR15703_c0_g2_i1	3253	4643	314	-2.35968	6.03262827269697	6.99278521044045e-08	1.30535e-06
57147	TR35425_c0_g1_i1	1404	3777	254	-2.36775	5.73530840702624	7.02594746640809e-08	1.31112e-06
46199	TR28671_c0_g1_i2	1470	792	47	-2.54683	3.4896814745408	7.17084056433341e-08	1.33517e-06
48699	TR30164_c0_g1_i1	1222	1054	65	-2.49182	3.89915583396014	7.35737571636161e-08	1.36902e-06
39377	TR24820_c0_g1_i1	302	192	6	-3.45969	1.47066739259113	7.62680820656479e-08	1.41464e-06
48627	TR30148_c0_g1_i2	1905	662	38	-2.59442	3.23277017774399	7.76843783068282e-08	1.43862e-06
4305	TR2812_c0_g1_i4	432	138	3	-3.96855	1.01384159358765	7.79498617429102e-08	1.4417e-06
56266	TR34755_c0_g1_i5	1669	576	32	-2.64119	3.03325597326378	7.80728160068961e-08	1.44352e-06
45287	TR28243_c0_g1_i5	1727	1218	77	-2.45623	4.10857356964763	7.83848803271712e-08	1.44745e-06
47836	TR29529_c0_g1_i1	1220	2272	151	-2.38454	5.00563504687977	8.28610344813116e-08	1.52575e-06
19445	TR11974_c0_g1_i1	1885	2002	132	-2.39596	4.8234323047868	8.37199939459782e-08	1.5406e-06
7999	TR4864_c0_g1_i2	364	480	26	-2.67714	2.77651543029273	8.75837866348248e-08	1.60713e-06
13987	TR8383_c0_g1_i1	938	379	19	-2.78765	2.43957992937109	8.89633732111356e-08	1.62918e-06
21373	TR13047_c0_g2_i1	879	470	25	-2.70322	2.74444097456024	9.29575652496334e-08	1.69771e-06
7024	TR4547_c0_g2_i2	1272	2323	156	-2.36959	5.03965785219922	9.31244842539031e-08	1.70023e-06
26781	TR16731_c0_g1_i1	2228	3522	241	-2.34268	5.63916245531379	9.70453538307908e-08	1.76849e-06
30671	TR18701_c0_g1_i1	813	577	33	-2.59938	3.04084417927256	9.89167335693723e-08	1.80147e-06
55931	TR34699_c0_g1_i1	453	188	6	-3.42934	1.44476847706645	9.95398818242663e-08	1.80999e-06
12480	TR7738_c0_g3_i1	612	188	6	-3.42934	1.44476847706645	9.95398818242663e-08	1.80999e-06
37220	TR23075_c0_g1_i1	448	188	6	-3.42934	1.44476847706645	9.95398818242663e-08	1.80999e-06
35163	TR21926_c0_g1_i5	543	408	21	-2.75004	2.54461380821469	1.0109525605295e-07	1.83655e-06
8437	TR4946_c1_g1_i1	1302	1744	116	-2.38326	4.62891217670539	1.04210057729674e-07	1.88901e-06
11465	TR6979_c0_g1_i2	3465	1353	88	-2.41536	4.26346375554524	1.05445044485026e-07	1.9108e-06
6656	TR4490_c0_g4_i3	1381	607	35	-2.58776	3.11278526786552	1.06722755772857e-07	1.93035e-06
8604	TR5040_c0_g2_i1	357	422	22	-2.73178	2.59294179827758	1.13962896731788e-07	2.05302e-06
12479	TR7738_c0_g2_i1	436	305	14	-2.91326	2.13136937326486	1.14728142124439e-07	2.06617e-06
12810	TR7853_c0_g2_i1	699	272	12	-2.96946	1.97154699757535	1.16576538048167e-07	2.09557e-06
57216	TR35455_c0_g1_i1	630	752	46	-2.50306	3.42297914107531	1.19358041084194e-07	2.14029e-06
56516	TR34973_c0_g1_i1	718	1359	89	-2.40545	4.27122253125329	1.21171374476703e-07	2.17147e-06
26549	TR16511_c0_g2_i1	917	1579	105	-2.38353	4.48753491549552	1.22551574813756e-07	2.19485e-06
48626	TR30148_c0_g1_i1	2089	701	42	-2.53282	3.32071938975086	1.23463350837061e-07	2.20982e-06
35697	TR22088_c0_g4_i2	562	185	6	-3.40616	1.42501309168543	1.30252919773382e-07	2.3235e-06
24635	TR15191_c0_g1_i1	280	194	7	-3.25442	1.49778800043113	1.31071839541908e-07	2.33667e-06
34346	TR21217_c0_g1_i1	1335	5837	414	-2.29105	6.3724646142541	1.36844620287106e-07	2.43512e-06
36878	TR22826_c0_g1_i1	1895	2341	161	-2.33523	5.05612709617942	1.38430209782587e-07	2.46258e-06
57786	TR35835_c0_g4_i1	1591	606	36	-2.54481	3.11601953108536	1.3903908115447e-07	2.47265e-06
6811	TR4514_c0_g1_i5	1805	776	48	-2.48706	3.46919000822541	1.39535762832857e-07	2.47997e-06
49456	TR30515_c0_g1_i2	1366	2118	145	-2.34176	4.9122192896772	1.43030603772049e-07	2.53282e-06
20527	TR12576_c0_g1_i2	591	383	20	-2.72903	2.46028300744055	1.4386127880914e-07	2.54542e-06
14023	TR8396_c0_g1_i1	1401	1668	113	-2.35676	4.56963768951917	1.46930502169158e-07	2.59714e-06
20150	TR12396_c0_g1_i1	2471	5341	380	-2.28654	6.24566803031184	1.50850162236509e-07	2.66238e-06
47372	TR29252_c0_g1_i1	1690	731	45	-2.49388	3.38458458848527	1.55826589222011e-07	2.74357e-06
6657	TR4490_c0_g4_i4	1555	697	43	-2.49067	3.31840629707434	1.61297852644251e-07	2.83219e-06
40738	TR26024_c0_g2_i1	1714	1221	81	-2.38677	4.12234434925532	1.634723603433e-07	2.86692e-06
7834	TR4780_c0_g1_i1	906	970	63	-2.41706	3.79278531604984	1.66102246316134e-07	2.91129e-06
2761	TR1997_c0_g1_i1	1596	8970	650	-2.26018	6.99543948792928	1.68649230228369e-07	2.95415e-06
9643	TR5671_c0_g1_i1	1501	403	22	-2.66535	2.53723397654664	1.69846211755773e-07	2.97422e-06
53717	TR33460_c0_g1_i1	1214	863	55	-2.44418	3.6243634109805	1.72506109739653e-07	3.01356e-06
26831	TR16776_c0_g1_i1	1729	34324	2514	-2.24483	8.93118034686145	1.76417343094286e-07	3.07819e-06
32097	TR19895_c0_g1_i1	1954	1816	125	-2.33387	4.69422846275211	1.8042152716369e-07	3.13866e-06
37596	TR23289_c0_g3_i1	1310	13628	996	-2.24791	7.59958681987734	1.82699068728423e-07	3.17733e-06
182	TR71_c0_g1_i2	745	458	26	-2.60948	2.71985969962711	1.85282575577538e-07	3.21841e-06
8642	TR5058_c0_g1_i2	1470	1018	67	-2.39801	3.86369868928122	1.91496168050021e-07	3.32041e-06
56705	TR35086_c0_g2_i1	383	319	16	-2.78615	2.20483759548248	1.99371168040121e-07	3.44363e-06
28946	TR18117_c1_g1_i5	757	2345	165	-2.3023	5.06389158976986	2.01069068354072e-07	3.46782e-06
4371	TR2825_c0_g1_i1	1294	455	26	-2.6	2.71195199434865	2.08296131180913e-07	3.58186e-06
37595	TR23289_c0_g2_i1	1310	13667	1007	-2.23619	7.6057363649099	2.08856961484582e-07	3.58938e-06
36789	TR22792_c0_g1_i1	936	1511	104	-2.33383	4.43272381902615	2.12472240001349e-07	3.64936e-06
47119	TR29176_c0_g1_i2	1453	1360	93	-2.34313	4.28181552328237	2.1294673913366e-07	3.65643e-06
47355	TR29247_c0_g2_i1	743	444	25	-2.62115	2.67565837955629	2.24828762678061e-07	3.85251e-06
50048	TR30911_c0_g2_i1	1143	1409	97	-2.33348	4.33354454354616	2.29137016773248e-07	3.92172e-06
23153	TR13954_c0_g2_i1	1127	622	39	-2.46712	3.16271249734901	2.54098096806095e-07	4.31596e-06
28785	TR18105_c0_g1_i2	448	258	12	-2.89328	1.90740671030786	2.54251081126426e-07	4.31605e-06
30815	TR18807_c0_g1_i1	446	160	5	-3.4569	1.23132601482424	2.67802215182936e-07	4.52761e-06
55096	TR34244_c0_g1_i1	809	1316	91	-2.32703	4.23770312852282	2.72995608086512e-07	4.61408e-06
43812	TR27377_c0_g1_i1	3653	2856	207	-2.25964	5.35275706154491	2.74059382794667e-07	4.62334e-06
40652	TR25954_c1_g1_i1	250	143	4	-3.61239	1.07630689768614	2.74724432016214e-07	4.62987e-06
8189	TR4897_c0_g1_i17	1320	233	10	-3.00784	1.76049261861238	2.75635116524994e-07	4.63846e-06
26548	TR16511_c0_g1_i1	916	1736	123	-2.29214	4.63679659671945	2.80943336107631e-07	4.72374e-06
16531	TR9844_c0_g1_i1	989	2954	215	-2.25362	5.40204838655797	2.91136691777192e-07	4.87824e-06
53795	TR33510_c0_g1_i1	1487	4475	331	-2.23046	6.00126283513818	2.96524752688117e-07	4.96105e-06
643	TR395_c0_g1_i1	1524	841	56	-2.38097	3.59727146077018	3.03676041787546e-07	5.07521e-06
37594	TR23289_c0_g1_i1	1310	14211	1072	-2.20226	7.66791435254703	3.05864459483201e-07	5.11031e-06
55934	TR34699_c0_g2_i3	893	389	22	-2.61436	2.49470321241928	3.0941780066769e-07	5.1682e-06
41633	TR26519_c0_g1_i1	343	159	5	-3.44787	1.22365908768916	3.11585259712758e-07	5.19844e-06
47524	TR29299_c0_g1_i1	1629	1189	82	-2.33077	4.09336003707912	3.12222002415511e-07	5.20757e-06
20229	TR12443_c0_g1_i1	1552	5395	402	-2.21987	6.27151569106702	3.15897619779475e-07	5.26135e-06
5800	TR3871_c0_g1_i1	766	1893	136	-2.27215	4.76337968372238	3.16251528256269e-07	5.26574e-06
40737	TR26024_c0_g1_i1	1393	1303	91	-2.31271	4.22589134080784	3.22716478229321e-07	5.36878e-06
19826	TR12153_c0_g1_i1	350	6442	483	-2.21096	6.52791469779989	3.27230423648476e-07	5.42992e-06
9963	TR5910_c0_g1_i1	279	182	7	-3.16239	1.42002354137598	3.30389460987212e-07	5.47454e-06
29910	TR18246_c0_g1_i2	2151	2256	164	-2.25525	5.01642976796502	3.36575214741461e-07	5.57229e-06
21098	TR12944_c0_g1_i1	1114	1020	70	-2.33771	3.87559529516304	3.46874890732102e-07	5.7314e-06
42707	TR26656_c0_g2_i2	689	641	41	-2.43848	3.20864530998848	3.47936751707904e-07	5.74732e-06
11504	TR7005_c0_g1_i1	200	377	21	-2.63609	2.44920591559542	3.6447657000533e-07	6.00521e-06
20087	TR12358_c0_g1_i1	852	3906	292	-2.2151	5.80885026512821	3.73049532003491e-07	6.13778e-06
23776	TR14405_c0_g1_i1	840	438	26	-2.54509	2.6662709035683	3.76817173469816e-07	6.19277e-06
42140	TR26614_c0_g3_i2	1942	360	20	-2.63973	2.38565090351057	3.87230953089173e-07	6.35359e-06
28790	TR18105_c0_g2_i3	1518	429	25	-2.57159	2.63437003052926	3.8718402052706e-07	6.35359e-06
23103	TR13945_c0_g1_i8	459	172	6	-3.30115	1.33589336169847	3.92349916228206e-07	6.42629e-06
44282	TR27626_c0_g1_i1	3053	1454	104	-2.27836	4.38699224930889	3.98890236793593e-07	6.52424e-06
47354	TR29247_c0_g1_i1	675	436	26	-2.53849	2.66079645963988	4.00105390479001e-07	6.53861e-06
48802	TR30185_c0_g1_i2	1428	397	23	-2.57977	2.52679281602597	4.07912180620637e-07	6.65499e-06
2768	TR1999_c0_g2_i1	1483	2822	210	-2.22161	5.34209489721413	4.15152812874892e-07	6.76365e-06
56085	TR34727_c2_g1_i1	509	156	5	-3.42042	1.20039144461479	4.22851203961069e-07	6.87945e-06
43813	TR27377_c0_g2_i1	1198	563	36	-2.43866	3.02788320807496	4.39127803687668e-07	7.12833e-06
8635	TR5056_c0_g1_i1	2502	1095	77	-2.30267	3.98128232785369	4.49284379351906e-07	7.28508e-06
31038	TR19026_c0_g1_i1	2212	2367	176	-2.2227	5.0905390770271	4.53408520795955e-07	7.34582e-06
50486	TR31312_c0_g1_i1	3400	18833	1460	-2.16287	8.08064460415354	4.64696826949926e-07	7.50991e-06
19021	TR11720_c0_g1_i2	2021	1968	145	-2.2358	4.8248338392367	4.71392009822359e-07	7.60967e-06
6654	TR4490_c0_g4_i1	1505	641	42	-2.40377	3.21355487192901	5.05638695861139e-07	8.08855e-06
21214	TR12982_c0_g1_i1	626	430	26	-2.51851	2.64424225091249	5.09214409761388e-07	8.13459e-06
52759	TR32733_c0_g3_i1	1996	1277	92	-2.26788	4.2045201657965	5.34548873291311e-07	8.52761e-06
39352	TR24803_c0_g1_i1	1478	2063	154	-2.21697	4.89527253871188	5.43348311570643e-07	8.64904e-06
50015	TR30896_c0_g2_i1	997	1185	85	-2.27411	4.09758612112325	5.4580276340743e-07	8.68336e-06
44219	TR27614_c0_g1_i6	2236	366	21	-2.59339	2.41370388966073	5.5326811547711e-07	8.79733e-06
51141	TR31793_c0_g1_i1	1154	710	48	-2.35885	3.36301998801296	5.75877509213594e-07	9.12694e-06
10879	TR6532_c0_g1_i1	705	3220	246	-2.18374	5.53756093926941	5.75295538494204e-07	9.12694e-06
30254	TR18400_c0_g1_i1	1617	9323	729	-2.1504	7.07038479919843	5.77318509607982e-07	9.14729e-06
52692	TR32721_c0_g1_i1	2368	2710	206	-2.19092	5.28948476699472	5.86045298026942e-07	9.27295e-06
20775	TR12692_c0_g1_i1	904	418	25	-2.53413	2.60329102776598	5.95246382941412e-07	9.40576e-06
48700	TR30164_c0_g2_i1	756	387	23	-2.54298	2.49629709593883	6.06084561185954e-07	9.56405e-06
29879	TR18230_c0_g3_i1	367	158	6	-3.1788	1.23280601983994	6.34906203932972e-07	9.9945e-06
49171	TR30341_c0_g3_i2	1098	295	16	-2.67338	2.11071686681594	6.42126958820481e-07	1.00962e-05
53198	TR33043_c0_g1_i1	944	2677	205	-2.18027	5.27382999787774	6.49731608982046e-07	1.02089e-05
31611	TR19551_c0_g2_i1	1020	2455	187	-2.18792	5.14871244952186	6.49753785194644e-07	1.02089e-05
19182	TR11829_c0_g1_i1	601	2070	157	-2.19403	4.9040530801485	6.87078210123229e-07	1.07576e-05
35168	TR21928_c0_g3_i1	593	256	13	-2.76717	1.90920066955236	6.88794481496418e-07	1.077e-05
13562	TR8087_c0_g2_i1	2875	1634	122	-2.21656	4.56317129927665	6.89385928263933e-07	1.07764e-05
48628	TR30148_c0_g1_i3	1533	539	35	-2.4164	2.97043222881092	6.92577828700258e-07	1.08118e-05
7682	TR4720_c0_g1_i1	597	294	16	-2.66849	2.10665134299582	6.99384414735144e-07	1.09064e-05
48583	TR30140_c0_g1_i2	1047	307	17	-2.64375	2.16813795186606	7.48843199445773e-07	1.16226e-05
42682	TR26654_c0_g2_i1	204	101	2	-4.08882	0.60890647448781	7.59610976409057e-07	1.17699e-05
10730	TR6398_c0_g1_i1	1415	4004	314	-2.14608	5.85663589558931	7.72698541967992e-07	1.19664e-05
40844	TR26091_c0_g1_i1	1763	7671	611	-2.12375	6.79468430485463	8.00060677560736e-07	1.2354e-05
44218	TR27614_c0_g1_i5	2062	343	20	-2.56998	2.32777060879937	8.02773739272837e-07	1.23926e-05
49669	TR30674_c0_g1_i1	717	519	34	-2.40361	2.91972519186723	8.14361284633087e-07	1.25581e-05
49768	TR30736_c0_g1_i1	1156	17730	1423	-2.11283	8.00291539003142	8.14901026905706e-07	1.25598e-05
600	TR377_c0_g1_i3	1396	1832	140	-2.1831	4.73178111983624	8.39904916215418e-07	1.29145e-05
19152	TR11803_c0_g2_i1	1805	816	58	-2.28687	3.56918869549486	8.72439359619631e-07	1.33478e-05
36758	TR22779_c0_g1_i4	1318	728	51	-2.30762	3.40581119980672	8.8606803447657e-07	1.35527e-05
9648	TR5671_c0_g1_i6	1514	288	16	-2.63876	2.08200112292642	9.05038688394239e-07	1.38175e-05
12905	TR7899_c0_g1_i1	2341	3708	293	-2.13512	5.74848585791061	9.18138851467978e-07	1.40065e-05
7529	TR4671_c1_g2_i2	788	252	13	-2.74447	1.89030944620463	9.22545712894102e-07	1.40553e-05
20230	TR12443_c0_g2_i1	340	1278	96	-2.20765	4.21560299826608	9.232645564636e-07	1.40589e-05
34380	TR21236_c0_g1_i1	2720	863	62	-2.27153	3.65036544870664	9.29150806106689e-07	1.41351e-05
45360	TR28270_c0_g1_i3	1317	587	40	-2.34712	3.09902510761963	9.40396135623457e-07	1.42936e-05
21420	TR13069_c0_g1_i2	280	302	17	-2.62007	2.14851598574912	9.58418110620361e-07	1.45486e-05
48780	TR30178_c0_g1_i3	568	154	6	-3.14185	1.20183265529457	9.9663580294727e-07	1.51012e-05
41409	TR26358_c0_g2_i1	1498	1054	78	-2.22902	3.939224340477	1.0132916094679e-06	1.53456e-05
37208	TR23066_c0_g2_i1	929	1085	81	-2.21643	3.98228790839301	1.07035555806694e-06	1.61301e-05
16722	TR9949_c0_g1_i1	2840	7422	602	-2.09755	6.75210318820201	1.07150472743895e-06	1.61348e-05
16035	TR9461_c0_g1_i1	2324	4274	343	-2.1128	5.9563408975683	1.10185978592567e-06	1.65449e-05
2762	TR1997_c0_g1_i2	1757	8721	711	-2.09017	6.98550753590301	1.13050633674424e-06	1.69401e-05
48629	TR30148_c0_g1_i4	1226	306	18	-2.55688	2.17376398638144	1.1573582055734e-06	1.73113e-05
21106	TR12948_c0_g1_i1	501	601	42	-2.31084	3.13727142407665	1.15767617895373e-06	1.73117e-05
9646	TR5671_c0_g1_i4	1499	334	20	-2.53164	2.29611300333907	1.16402996152358e-06	1.73799e-05
44228	TR27614_c0_g1_i15	1567	283	16	-2.61351	2.06111411481835	1.17388803472481e-06	1.75074e-05
10180	TR6034_c0_g1_i1	2348	4970	402	-2.1015	6.17501174488853	1.17788260508111e-06	1.75597e-05
10246	TR6070_c0_g1_i1	1302	2363	187	-2.13283	5.10390729753801	1.18594339689641e-06	1.76754e-05
23099	TR13945_c0_g1_i4	556	261	14	-2.68865	1.9434336599235	1.18966431392932e-06	1.77263e-05
7565	TR4684_c0_g1_i1	982	1876	147	-2.14698	4.77194984439216	1.2030579971935e-06	1.79213e-05
2767	TR1999_c0_g1_i1	364	383	24	-2.46677	2.49171364243425	1.22623051249529e-06	1.82338e-05
54082	TR33596_c0_g1_i3	3947	3224	259	-2.11125	5.55239369850128	1.24636087135518e-06	1.85096e-05
40183	TR25571_c0_g2_i1	247	143	5	-3.29504	1.09460421981732	1.26484594911591e-06	1.87316e-05
51424	TR32011_c0_g3_i1	673	81	1	-4.72678	0.312697306926896	1.27051567953627e-06	1.8806e-05
57487	TR35670_c0_g1_i1	1973	11100	914	-2.07584	7.33539811338393	1.27890716818974e-06	1.8887e-05
35166	TR21928_c0_g1_i1	909	404	26	-2.42856	2.57012869141775	1.28125424936679e-06	1.89168e-05
47373	TR29252_c0_g1_i2	1592	718	52	-2.25969	3.39386608421025	1.2819754749544e-06	1.89227e-05
33572	TR20658_c0_g2_i1	2129	4874	397	-2.09142	6.14888668273051	1.30779913425473e-06	1.92833e-05
181	TR71_c0_g1_i1	1141	587	41	-2.31156	3.10429975535233	1.36462377239555e-06	2.00512e-05
35167	TR21928_c0_g2_i1	1720	919	69	-2.20804	3.74920665996887	1.37984714387206e-06	2.02647e-05
44337	TR27645_c0_g1_i1	1621	896	67	-2.21388	3.71251981268553	1.44057240262977e-06	2.11086e-05
35699	TR22088_c0_g4_i4	617	208	10	-2.84423	1.62350492796287	1.46990414336439e-06	2.1479e-05
39655	TR25076_c0_g1_i1	705	243	13	-2.69204	1.84681944755237	1.51140766468875e-06	2.20578e-05
17383	TR10369_c0_g1_i1	913	427	28	-2.40175	2.65004310277224	1.51690484430073e-06	2.21214e-05
20776	TR12692_c0_g2_i1	903	471	32	-2.35095	2.79267448105404	1.51776775425474e-06	2.21284e-05
39066	TR24597_c0_g1_i1	1313	1011	77	-2.18754	3.88727615955035	1.54467694502664e-06	2.24802e-05
29909	TR18246_c0_g1_i1	1976	2216	178	-2.11131	5.01604624211974	1.57430188652031e-06	2.28839e-05
35704	TR22090_c0_g1_i3	1931	1022	78	-2.18455	3.90306900263931	1.63689186165443e-06	2.37345e-05
4302	TR2812_c0_g1_i1	531	140	5	-3.2645	1.068951925186	1.74357438646638e-06	2.51624e-05
13377	TR8038_c0_g2_i1	1683	1575	125	-2.12848	4.52615447694088	1.74462454663957e-06	2.51713e-05
53774	TR33494_c0_g1_i1	839	862	65	-2.20176	3.66002477470199	1.80261934910439e-06	2.59566e-05
9961	TR5909_c0_g1_i1	1494	812	61	-2.20711	3.57505635494661	1.81886491557393e-06	2.61518e-05
44230	TR27614_c0_g1_i17	1456	276	16	-2.5774	2.03132474460438	1.82039224329249e-06	2.61673e-05
20151	TR12396_c0_g2_i1	1310	1576	126	-2.1179	4.52894711736346	1.83668495979415e-06	2.63495e-05
5121	TR3410_c0_g1_i1	417	147	6	-3.07482	1.14583606879931	1.83889875741948e-06	2.63553e-05
33318	TR20490_c0_g3_i1	866	457	31	-2.35314	2.75060956798339	1.8730793113453e-06	2.67465e-05
31583	TR19538_c0_g2_i1	1161	359	23	-2.43469	2.40713962148802	1.91859188074174e-06	2.73561e-05
35147	TR21921_c0_g2_i1	1168	309	19	-2.49322	2.19477606681466	1.93563596627219e-06	2.75654e-05
57669	TR35797_c0_g1_i1	703	817	62	-2.19253	3.58609178417853	1.94311053992049e-06	2.76651e-05
23662	TR14332_c0_g1_i1	1670	3078	254	-2.07251	5.49320899597772	1.94443375475545e-06	2.76772e-05
55932	TR34699_c0_g2_i1	1801	913	70	-2.17785	3.74500428319412	1.95139957950825e-06	2.77628e-05
52903	TR32764_c0_g1_i1	1003	1167	92	-2.13795	4.09878389605045	1.99138326000164e-06	2.8304e-05
47691	TR29415_c0_g1_i1	1721	1785	145	-2.09501	4.71042618188101	2.06151931451854e-06	2.92011e-05
17954	TR10816_c0_g2_i1	1522	1482	119	-2.11161	4.44260282102462	2.07273822548881e-06	2.93529e-05
49769	TR30736_c0_g2_i1	1160	17298	1480	-2.02059	7.98508005643358	2.22844951527746e-06	3.13674e-05
44215	TR27614_c0_g1_i2	1886	292	18	-2.48936	2.11827827451511	2.23457456025872e-06	3.14308e-05
6701	TR4500_c1_g1_i1	929	237	13	-2.656	1.81703236742253	2.25709101377113e-06	3.17322e-05
31751	TR19622_c0_g1_i1	1015	938	73	-2.15633	3.78675393262784	2.26144569003176e-06	3.17857e-05
23154	TR13954_c0_g2_i2	798	306	19	-2.47915	2.18324308418913	2.26923261776565e-06	3.18491e-05
23270	TR14008_c0_g1_i1	1219	520	37	-2.28462	2.93967733898945	2.28029019539999e-06	3.19966e-05
51597	TR32098_c1_g1_i1	970	1514	123	-2.09476	4.47602298862214	2.43408513938449e-06	3.40071e-05
46467	TR28819_c0_g1_i2	2126	1362	110	-2.1032	4.32412078582857	2.46153247762141e-06	3.43412e-05
46466	TR28819_c0_g1_i1	1850	849	66	-2.15783	3.64597226871308	2.58800486498166e-06	3.59335e-05
13925	TR8364_c0_g1_i4	346	122	4	-3.38358	0.883105134528081	2.59814474426595e-06	3.60228e-05
13563	TR8087_c0_g2_i2	2430	997	79	-2.13046	3.87734079457211	2.59753503386709e-06	3.60228e-05
32729	TR20294_c0_g1_i1	1218	568	42	-2.22939	3.07104422407536	2.65026204801056e-06	3.67279e-05
10854	TR6512_c0_g1_i1	1390	330	21	-2.4441	2.29066972780824	2.69725746582177e-06	3.73437e-05
7528	TR4671_c1_g2_i1	1014	397	27	-2.34904	2.55697426965028	2.74556285736497e-06	3.79854e-05
5964	TR4035_c0_g1_i1	1235	723	55	-2.18887	3.41498615145955	2.76014975950773e-06	3.8151e-05
32007	TR19846_c0_g1_i1	868	445	31	-2.31477	2.71933574883077	2.76082013368794e-06	3.81512e-05
15181	TR8937_c0_g1_i2	3200	971	77	-2.12931	3.84021497879627	2.88395240609662e-06	3.96178e-05
26563	TR16523_c0_g1_i1	1344	7468	646	-2.00471	6.77886891827613	2.89643795093752e-06	3.97706e-05
15158	TR8925_c0_g2_i1	1376	464	33	-2.28505	2.781553603288	2.91661233737965e-06	3.9991e-05
8237	TR4904_c0_g1_i9	1972	382	26	-2.34782	2.50415481730173	2.92060312904106e-06	3.99973e-05
28787	TR18105_c0_g1_i4	404	191	10	-2.72134	1.52172603023114	2.92106720812293e-06	3.99973e-05
14797	TR8716_c0_g1_i1	914	1657	137	-2.06951	4.6090978730308	2.95178779898695e-06	4.03593e-05
9540	TR5633_c0_g3_i1	1389	838	66	-2.13902	3.63081006853706	3.10130370516334e-06	4.23738e-05
19847	TR12168_c0_g1_i1	1164	3383	289	-2.02262	5.63809767101104	3.10228583283793e-06	4.23773e-05
27143	TR17029_c0_g1_i1	1555	816	64	-2.145	3.59234227431471	3.21048993169615e-06	4.37528e-05
5591	TR3725_c0_g1_i1	781	1017	82	-2.10538	3.90980618765699	3.25306748410018e-06	4.42606e-05
44265	TR27623_c0_g1_i4	2975	882	70	-2.12803	3.70479670798648	3.25864441759379e-06	4.43261e-05
39774	TR25183_c0_g1_i1	1360	1551	129	-2.06091	4.51657513966941	3.28329591282586e-06	4.4651e-05
8641	TR5058_c0_g1_i1	1506	928	74	-2.12126	3.77767336059355	3.31522117618974e-06	4.50011e-05
49693	TR30688_c0_g2_i1	1394	1876	158	-2.04292	4.79097730134676	3.33258662368088e-06	4.52158e-05
37658	TR23316_c0_g2_i1	1167	654	50	-2.18154	3.27563843071777	3.34843825332109e-06	4.53937e-05
32238	TR19985_c0_g2_i1	618	105	3	-3.57488	0.679839915203827	3.38581886815134e-06	4.58419e-05
56761	TR35109_c0_g1_i4	2918	1692	142	-2.04797	4.64287473293579	3.47235277023177e-06	4.68828e-05
21108	TR12948_c0_g2_i2	620	825	65	-2.13848	3.60889257495729	3.50853578495474e-06	4.73604e-05
25281	TR15685_c0_g2_i1	1951	1770	149	-2.04359	4.7079190237215	3.52884479996935e-06	4.76235e-05
7686	TR4721_c0_g2_i1	728	704	55	-2.15046	3.38400616338676	3.53971288902166e-06	4.7748e-05
53948	TR33578_c1_g2_i6	669	154	7	-2.92165	1.21887547643591	3.57030089805135e-06	4.81161e-05
37573	TR23278_c0_g2_i1	1651	13819	1221	-1.97416	7.67085599071835	3.71566682640852e-06	4.97758e-05
3404	TR2338_c0_g1_i1	2255	908	73	-2.10945	3.74899568498998	3.71667769903644e-06	4.97778e-05
53946	TR33578_c1_g2_i4	1003	248	15	-2.5159	1.89390769201412	3.73993879735716e-06	4.9963e-05
599	TR377_c0_g1_i2	1323	1715	145	-2.0373	4.66411518892922	3.77605757954764e-06	5.03993e-05
47375	TR29252_c0_g1_i4	1373	633	49	-2.16358	3.23292418341059	3.93463013174452e-06	5.24437e-05
14754	TR8705_c1_g2_i1	788	658	51	-2.1618	3.2874237105729	4.02779982183582e-06	5.35997e-05
44284	TR27626_c0_g2_i2	3585	1911	163	-2.02465	4.82080473509808	4.09333648487833e-06	5.43973e-05
6932	TR4532_c0_g2_i1	573	152	7	-2.90282	1.20327917861657	4.13276447071504e-06	5.48738e-05
2165	TR1542_c0_g2_i1	1828	947	77	-2.09321	3.81120639935355	4.17642210009909e-06	5.53499e-05
7051	TR4555_c0_g1_i2	947	213	12	-2.61698	1.6780016061186	4.18869403982193e-06	5.54747e-05
36053	TR22203_c0_g1_i1	359	199	11	-2.64381	1.58428190086185	4.20747381727736e-06	5.56855e-05
49170	TR30341_c0_g3_i1	1946	518	39	-2.20324	2.9468731621179	4.2398975828705e-06	5.60509e-05
16851	TR10039_c0_g1_i1	1412	913	74	-2.09776	3.75879610534396	4.24419946362983e-06	5.60951e-05
56758	TR35109_c0_g1_i1	2768	1548	131	-2.03593	4.51847561820957	4.38934438413817e-06	5.79215e-05
9636	TR5668_c0_g2_i1	855	582	45	-2.16512	3.11530384538212	4.40455211011371e-06	5.80958e-05
56704	TR35086_c0_g1_i1	565	470	35	-2.21885	2.80940384153926	4.40804000273871e-06	5.81155e-05
44263	TR27623_c0_g1_i2	3011	916	75	-2.08314	3.76601245291483	4.46837975164953e-06	5.88711e-05
6987	TR4541_c0_g1_i1	2238	1073	89	-2.06461	3.9929273263418	4.54944871094121e-06	5.98714e-05
27933	TR17671_c0_g1_i1	2499	3456	304	-1.98043	5.67696504905314	4.6784895907576e-06	6.13755e-05
44283	TR27626_c0_g2_i1	3802	2349	204	-1.99876	5.1205181574506	4.75541054652869e-06	6.23145e-05
39316	TR24781_c0_g2_i1	1874	494	37	-2.21065	2.87978449477258	4.75684901542959e-06	6.23193e-05
27577	TR17384_c0_g1_i1	608	428	31	-2.2586	2.67378573002775	4.84806659356048e-06	6.33719e-05
49455	TR30515_c0_g1_i1	1165	1556	133	-2.02152	4.52852942069535	4.88622479463594e-06	6.3842e-05
55624	TR34559_c0_g2_i1	2381	5273	470	-1.96144	6.2871749920355	5.01553992117033e-06	6.54435e-05
4372	TR2825_c0_g1_i2	439	102	3	-3.53313	0.644832933947023	5.08428940391961e-06	6.61923e-05
2192	TR1557_c0_g1_i1	2119	3070	271	-1.97532	5.50824003263382	5.14468998420326e-06	6.69338e-05
20761	TR12678_c0_g2_i1	2395	1200	101	-2.04361	4.15525816739234	5.16334468653839e-06	6.71465e-05
48630	TR30148_c0_g1_i5	1717	543	42	-2.16447	3.01869109943992	5.18168187293976e-06	6.737e-05
22997	TR13927_c0_g1_i1	1819	8229	741	-1.94678	6.93011031616562	5.23616016509687e-06	6.80175e-05
20237	TR12447_c0_g1_i1	2367	2778	245	-1.97661	5.36484516413468	5.32181498677738e-06	6.90378e-05
33165	TR20432_c0_g1_i2	1493	255	16	-2.46331	1.93783500196857	5.3619557836242e-06	6.94967e-05
22999	TR13927_c0_g1_i2	1007	3273	290	-1.96995	5.60105890542911	5.39959381416398e-06	6.98912e-05
55280	TR34398_c0_g1_i2	3195	943	78	-2.0685	3.80963637556519	5.40293921320418e-06	6.9919e-05
8236	TR4904_c0_g1_i8	2063	378	27	-2.27832	2.49959379967932	5.47697710268847e-06	7.06887e-05
16879	TR10063_c0_g3_i1	328	457	34	-2.22014	2.77033261419574	5.48260049326252e-06	7.07215e-05
28788	TR18105_c0_g2_i1	1566	457	34	-2.22014	2.77033261419574	5.48260049326252e-06	7.07215e-05
20238	TR12447_c0_g1_i2	2402	2687	237	-1.97644	5.31720127021084	5.54686622754495e-06	7.13731e-05
55951	TR34703_c0_g1_i2	422	149	7	-2.87409	1.17953648827237	5.54956909742668e-06	7.13884e-05
44267	TR27623_c0_g1_i6	2922	864	71	-2.07784	3.68452332520556	5.59041982673308e-06	7.17871e-05
34388	TR21239_c0_g1_i1	3189	11729	1064	-1.93615	7.44244353987099	5.61336170594394e-06	7.20499e-05
16036	TR9461_c0_g2_i1	2511	4752	427	-1.94977	6.14009468613703	5.80450274104057e-06	7.44377e-05
19345	TR11925_c0_g1_i1	1055	4045	363	-1.95161	5.90846473569168	5.93070946098049e-06	7.59893e-05
42141	TR26614_c0_g3_i3	2321	460	35	-2.18784	2.78443599741592	6.03643408140907e-06	7.72929e-05
6703	TR4500_c1_g1_i3	348	71	1	-4.53714	0.152138553719008	6.0935651084576e-06	7.79217e-05
7349	TR4626_c0_g3_i1	2809	2458	218	-1.96847	5.19132537898541	6.10905110290722e-06	7.81025e-05
47118	TR29176_c0_g1_i1	1374	1501	130	-2.0025	4.480930311559	6.15122694356475e-06	7.86073e-05
55282	TR34398_c0_g1_i4	4027	1673	146	-1.99162	4.63749638463234	6.16015957270109e-06	7.87041e-05
42139	TR26614_c0_g3_i1	2079	408	30	-2.2368	2.61097979574628	6.23028582920599e-06	7.95303e-05
55952	TR34703_c0_g1_i3	250	100	3	-3.50461	0.62096550566069	6.24381754986507e-06	7.96507e-05
6655	TR4490_c0_g4_i2	946	298	20	-2.3672	2.16162386708768	6.32699811546654e-06	8.05883e-05
14905	TR8767_c0_g2_i1	1184	1841	162	-1.9797	4.7762333902207	6.42449620415025e-06	8.17408e-05
26816	TR16763_c0_g1_i1	385	451	34	-2.20108	2.75498339598907	6.43418726168801e-06	8.18462e-05
55808	TR34673_c0_g1_i1	1504	2882	258	-1.95506	5.42176041904541	6.50489216560274e-06	8.25946e-05
35848	TR22139_c1_g1_i2	1376	593	47	-2.12947	3.14734379556588	6.50577868230587e-06	8.25946e-05
25709	TR15872_c0_g1_i1	717	1276	110	-2.00912	4.24883987118083	6.57606370287566e-06	8.33054e-05
35160	TR21926_c0_g1_i2	1658	373	27	-2.25912	2.4840876123416	6.63022874860873e-06	8.3955e-05
13986	TR8382_c0_g3_i1	665	193	11	-2.59969	1.548120349301	6.70195460433385e-06	8.47527e-05
28786	TR18105_c0_g1_i3	460	225	14	-2.47469	1.76768625116939	6.87743416095066e-06	8.68587e-05
5212	TR3497_c0_g1_i1	1716	1055	90	-2.0241	3.97641467790069	6.88481995887398e-06	8.69332e-05
3448	TR2350_c0_g1_i1	773	257	17	-2.38745	1.95793999679648	6.94653418667103e-06	8.76744e-05
33336	TR20499_c0_g2_i1	1235	697	57	-2.08458	3.38124840841071	7.02797448340443e-06	8.86831e-05
19116	TR11777_c0_g1_i1	2044	31569	2919	-1.90864	8.87491126043736	7.03490542296933e-06	8.87513e-05
46668	TR28904_c0_g2_i2	1846	282	19	-2.36139	2.08729578705065	7.07635823927137e-06	8.92356e-05
13629	TR8126_c0_g2_i1	1171	1020	87	-2.0243	3.92863623397812	7.26648403449261e-06	9.14946e-05
25692	TR15866_c0_g2_i1	601	237	15	-2.4505	1.84056974943269	7.32896629472527e-06	9.21817e-05
3716	TR2572_c0_g1_i1	2114	9916	917	-1.90839	7.20643737431964	7.60600682220918e-06	9.54396e-05
48582	TR30140_c0_g1_i1	1928	553	44	-2.12378	3.05082516372911	7.78281796399283e-06	9.73681e-05
228	TR89_c0_g2_i1	2496	2108	189	-1.95275	4.97486924973527	7.80209144929084e-06	9.74894e-05
10142	TR6009_c0_g2_i1	950	452	35	-2.16254	2.76413234990983	7.86383212994528e-06	9.81673e-05
674	TR408_c0_g1_i1	444	70	1	-4.51673	0.134937807906262	7.98320300301822e-06	9.95508e-05
13561	TR8087_c0_g1_i1	399	189	11	-2.5695	1.52345962527559	8.48134896774721e-06	0.0001052
51195	TR31843_c0_g1_i1	893	2573	234	-1.93228	5.26398713367831	8.4965318677471e-06	0.000105343
37184	TR23052_c0_g2_i1	1628	952	82	-2.01011	3.83372529239864	8.55141532942287e-06	0.000105934
14097	TR8426_c0_g1_i1	845	953	82	-2.01163	3.83492739123782	8.55141532942287e-06	0.000105934
23184	TR13965_c0_g2_i1	2703	632	52	-2.07568	3.24558970157987	8.57635246010075e-06	0.00010622
16442	TR9797_c0_g1_i1	1533	9352	872	-1.8965	7.12463407422702	8.64742511755604e-06	0.000106941
24229	TR14842_c0_g1_i1	544	175	10	-2.59525	1.41832926717602	8.89289800135605e-06	0.000109814
48779	TR30178_c0_g1_i2	686	252	17	-2.35912	1.93501722157796	9.11922628070911e-06	0.000112323
7488	TR4659_c0_g3_i1	1119	653	54	-2.06844	3.29263297590688	9.17744032990646e-06	0.000112825
8234	TR4904_c0_g1_i6	2121	340	25	-2.23631	2.36021914119719	9.23455321619421e-06	0.000113455
20589	TR12598_c0_g1_i1	1891	1658	149	-1.9493	4.63293249117788	9.3245383969975e-06	0.00011444
35849	TR22139_c1_g1_i3	1260	703	59	-2.04724	3.39985508141354	9.34105292643606e-06	0.000114619
41939	TR26589_c0_g6_i1	648	659	55	-2.05519	3.30777821751864	9.4131954941123e-06	0.000115407
43162	TR26963_c0_g1_i1	849	577	47	-2.09003	3.11580884976604	9.45361381149804e-06	0.000115831
39110	TR24620_c0_g1_i1	739	187	11	-2.55417	1.51095695731627	9.54755717288882e-06	0.000116833
10098	TR5984_c0_g2_i1	510	1710	154	-1.94625	4.67755109885458	9.61174264134868e-06	0.000117364
40318	TR25670_c0_g2_i1	2198	4990	465	-1.89729	6.22108828924574	9.67938780297902e-06	0.000118148
41344	TR26341_c0_g5_i2	1507	831	71	-2.02167	3.63976472209304	9.71344201606802e-06	0.000118514
36757	TR22779_c0_g1_i3	1406	807	69	-2.02059	3.59867556541038	9.80555476179418e-06	0.000119563
27197	TR17057_c0_g1_i1	2106	3279	303	-1.90934	5.61596263520094	9.92691493586494e-06	0.000120916
56614	TR35047_c0_g2_i1	566	513	41	-2.11722	2.94732193023564	9.96851990729042e-06	0.000121372
35365	TR21997_c0_g1_i1	2304	1164	103	-1.9714	4.12567063378673	1.01701686240899e-05	0.000123698
39135	TR24636_c0_g1_i1	523	649	54	-2.05958	3.28557723055717	1.02602755430736e-05	0.00012469
44268	TR27623_c0_g1_i7	2938	922	80	-1.99952	3.79046414150557	1.02597393797202e-05	0.00012469
13628	TR8126_c0_g1_i1	1044	754	64	-2.03102	3.50117340178195	1.03363907403292e-05	0.00012551
7489	TR4659_c0_g3_i2	905	400	31	-2.16103	2.5953244960809	1.04380743699074e-05	0.000126587
11505	TR7005_c1_g1_i1	357	437	34	-2.15561	2.71849191079401	1.04518444132077e-05	0.000126727
55933	TR34699_c0_g2_i2	1931	999	88	-1.97782	3.90792524399208	1.06521296840096e-05	0.000128861
5319	TR3579_c0_g1_i1	1777	3218	300	-1.8966	5.59167722572567	1.10603236301767e-05	0.000133383
3451	TR2350_c0_g4_i1	411	241	16	-2.3819	1.87172791567997	1.12627437432343e-05	0.000135432
23032	TR13933_c0_g1_i1	559	109	4	-3.22129	0.747632953001718	1.13627125245461e-05	0.000136465
57222	TR35459_c0_g1_i1	1423	681	58	-2.02602	3.35902922111678	1.13953455194337e-05	0.000136829
14904	TR8767_c0_g1_i1	344	172	10	-2.57033	1.39801972432668	1.14534334081017e-05	0.000137441
19173	TR11823_c0_g1_i1	410	434	34	-2.14567	2.71054534237611	1.16536272522889e-05	0.000139585
14529	TR8654_c0_g2_i4	1197	389	30	-2.16803	2.55575091029048	1.20054950874296e-05	0.000143357
28784	TR18105_c0_g1_i1	416	184	11	-2.53086	1.49198123777084	1.21154914766875e-05	0.000144582
17869	TR10758_c0_g1_i1	1042	1910	176	-1.91324	4.84195450180184	1.22308926111049e-05	0.000145869
53813	TR33521_c0_g1_i1	1778	5839	555	-1.86874	6.45290405328652	1.22473388286154e-05	0.000146036
37660	TR23316_c0_g4_i1	521	203	13	-2.43278	1.63458847356545	1.22701586505742e-05	0.000146278
51573	TR32086_c0_g1_i1	1211	880	77	-1.98737	3.72691479617331	1.23380612219385e-05	0.000147057
47842	TR29535_c0_g1_i1	2177	4273	404	-1.87635	6.00270315856304	1.25020423472827e-05	0.00014892
26145	TR16129_c0_g2_i1	1721	553	46	-2.05974	3.06170988855931	1.25595645328423e-05	0.000149514
54569	TR33748_c0_g1_i1	1056	5402	513	-1.87003	6.34081863803043	1.25973885088586e-05	0.000149933
37572	TR23278_c0_g1_i1	927	5651	539	-1.86372	6.40692734599469	1.2953314375181e-05	0.000153729
7050	TR4555_c0_g1_i1	1616	538	45	-2.05174	3.02473344423564	1.35770455749221e-05	0.000160739
49470	TR30524_c0_g1_i1	1197	3081	291	-1.87778	5.53324557051955	1.3659815577663e-05	0.000161686
56487	TR34944_c0_g1_i1	2188	5298	506	-1.86181	6.31463086031081	1.36850195813152e-05	0.000161886
50992	TR31714_c1_g1_i1	522	2043	191	-1.89239	4.94233493373919	1.39926204948607e-05	0.000165256
51853	TR32315_c0_g1_i1	2835	5126	490	-1.86054	6.26747494886532	1.4038895677013e-05	0.000165769
21505	TR13109_c0_g1_i1	409	281	20	-2.28251	2.09319735070514	1.41066368207155e-05	0.000166535
15103	TR8903_c0_g1_i1	772	1386	127	-1.92119	4.38341578196598	1.41564696230711e-05	0.00016709
31536	TR19504_c0_g1_i1	2054	871	77	-1.97254	3.71519767072738	1.41647569020265e-05	0.00016713
36756	TR22779_c0_g1_i2	1369	694	60	-2.00444	3.38948187289638	1.42632949256746e-05	0.00016818
644	TR395_c0_g1_i2	1686	1022	92	-1.94657	3.94612740600458	1.43099109038892e-05	0.000168662
37302	TR23124_c0_g1_i1	1389	706	61	-2.00534	3.41339217522974	1.43398883054346e-05	0.000168981
48183	TR29856_c0_g1_i1	1165	243	17	-2.30669	1.89275192192796	1.44298859018164e-05	0.000169904
14753	TR8705_c1_g1_i2	802	971	87	-1.95329	3.87240429387711	1.48183660540443e-05	0.000173811
13243	TR8002_c0_g1_i2	1510	431	35	-2.09393	2.70937147017939	1.4972937078562e-05	0.000175518
9442	TR5597_c0_g1_i2	2894	734	64	-1.99225	3.47045403742826	1.52484618613777e-05	0.000178568
44266	TR27623_c0_g1_i5	3048	896	80	-1.95826	3.75785507789967	1.53050099026297e-05	0.000179086
35518	TR22038_c2_g1_i1	1768	1172	107	-1.92635	4.14415999623869	1.58345901136699e-05	0.000184874
31029	TR19017_c0_g1_i1	461	112	5	-2.94304	0.80202074803698	1.59962903221142e-05	0.000186575
15585	TR9201_c0_g1_i1	1836	453	37	-2.08569	2.77974754517877	1.60207600376471e-05	0.000186823
54994	TR34149_c0_g2_i1	2616	1566	146	-1.89628	4.56222477748412	1.61190389793919e-05	0.000187706
55391	TR34444_c0_g1_i1	1994	1157	106	-1.92131	4.12688172007355	1.61356395968426e-05	0.000187825
23271	TR14008_c0_g2_i1	951	381	30	-2.13806	2.53181685161584	1.62499874646491e-05	0.000189042
32730	TR20294_c0_g2_i1	993	338	26	-2.17136	2.36188443822086	1.62831555303528e-05	0.00018939
57675	TR35797_c2_g1_i1	513	634	55	-1.99941	3.26356208434522	1.64282098542009e-05	0.000190963
55281	TR34398_c0_g1_i3	1426	868	78	-1.94897	3.71481180987712	1.65178989439171e-05	0.000191929
56867	TR35175_c0_g2_i1	359	278	20	-2.26704	2.08075662749804	1.66014300315369e-05	0.000192784
20145	TR12393_c0_g2_i1	1252	626	54	-2.00754	3.24430008017631	1.67125713287856e-05	0.00019392
54073	TR33595_c3_g5_i4	1170	560	48	-2.01656	3.08684918490693	1.67311247595669e-05	0.000194097
56194	TR34748_c0_g3_i1	521	1022	93	-1.93098	3.94915829316412	1.69227910556149e-05	0.000196008
42147	TR26614_c0_g3_i9	2198	379	30	-2.13047	2.52576764242437	1.72702007355274e-05	0.000199556
35256	TR21955_c0_g1_i1	672	742	66	-1.96353	3.49104473756907	1.82833825458308e-05	0.00021018
40845	TR26092_c0_g1_i1	1426	4740	461	-1.8356	6.16034908337974	1.83156862754111e-05	0.000210509
44635	TR27813_c0_g2_i1	828	741	66	-1.96159	3.48951303863366	1.88785209312414e-05	0.000216338
32678	TR20279_c0_g1_i1	2085	3330	323	-1.83941	5.65278225719402	1.91430295819609e-05	0.000219025
52904	TR32764_c0_g2_i1	972	465	39	-2.04758	2.82249284872042	1.92457807150447e-05	0.000219941
47357	TR29247_c0_g3_i2	812	466	39	-2.05068	2.82494606207794	1.92457807150447e-05	0.000219941
23958	TR14582_c0_g1_i1	335	263	19	-2.26083	2.00623025199869	1.94177223136728e-05	0.000221862
13244	TR8002_c0_g1_i3	1272	375	30	-2.11518	2.5135887048894	1.95135438293736e-05	0.000222739
28323	TR17964_c0_g1_i1	715	957	88	-1.91587	3.85913593398363	1.97432237453262e-05	0.000225184
39291	TR24767_c0_g1_i1	916	678	60	-1.9708	3.36292695253356	2.01674940359218e-05	0.000229215
14755	TR8705_c1_g2_i2	853	653	58	-1.96547	3.31119504944969	2.01819992855998e-05	0.000229291
54074	TR33595_c3_g5_i5	2713	1281	120	-1.8893	4.27783043513102	2.02015960270436e-05	0.000229432
44576	TR27784_c0_g2_i1	1994	1914	183	-1.86001	4.8558953310413	2.02558059103688e-05	0.00022995
20760	TR12678_c0_g1_i1	2435	1280	120	-1.88817	4.27694873051521	2.05834623132988e-05	0.000233306
56084	TR34727_c1_g3_i1	481	122	6	-2.80626	0.924022334489879	2.06401054176634e-05	0.000233766
3119	TR2269_c0_g1_i1	2108	5161	507	-1.82116	6.28573830685417	2.06795570778451e-05	0.000234167
30453	TR18573_c0_g1_i1	1649	1185	111	-1.88934	4.16719312906669	2.06877748192244e-05	0.000234215
56613	TR35047_c0_g1_i1	1372	1828	175	-1.85815	4.79065651215738	2.08472510797872e-05	0.000235837
41254	TR26315_c0_g3_i2	862	816	74	-1.93574	3.63020383487298	2.12731914539933e-05	0.000240422
35850	TR22139_c1_g1_i4	1114	551	48	-1.9932	3.06840386740241	2.1559172200406e-05	0.000243418
6934	TR4532_c1_g1_i2	438	164	10	-2.50169	1.34229744613697	2.17583908462364e-05	0.000245287
35162	TR21926_c0_g1_i4	1073	219	15	-2.33664	1.74847497622155	2.1747545778578e-05	0.000245287
2111	TR1520_c0_g2_i1	682	349	28	-2.11088	2.41534213677985	2.21094597783881e-05	0.000248763
44222	TR27614_c0_g1_i9	2060	277	21	-2.19167	2.086685991568	2.21336578064549e-05	0.000248988
33204	TR20445_c0_g1_i1	1590	1660	159	-1.85736	4.65330412289368	2.24207122517384e-05	0.000251876
4384	TR2826_c0_g1_i5	2019	560	49	-1.98686	3.09217945456446	2.24413272680891e-05	0.000252059
44223	TR27614_c0_g1_i10	1153	188	12	-2.43702	1.53140779627004	2.24462339959134e-05	0.000252066
33164	TR20432_c0_g1_i1	1555	271	20	-2.23027	2.05127726265612	2.30501468794083e-05	0.000258151
57223	TR35459_c0_g2_i1	731	270	20	-2.22494	2.04701315357293	2.30501468794083e-05	0.000258151
25710	TR15872_c0_g1_i2	799	1714	165	-1.85012	4.70046452850806	2.3258871666865e-05	0.000260089
22980	TR13924_c1_g2_i13	2864	570	50	-1.98327	3.11756387061539	2.33228490390497e-05	0.000260704
25280	TR15685_c0_g1_i1	1213	700	63	-1.94654	3.41232017358078	2.34258754028878e-05	0.000261805
21187	TR12973_c0_g2_i1	3590	8833	882	-1.79768	7.06378991241856	2.34421347040749e-05	0.000261937
45800	TR28531_c1_g2_i1	425	77	2	-3.69822	0.280422888751565	2.37702604462517e-05	0.000265044
15180	TR8937_c0_g1_i1	2995	887	82	-1.90811	3.75330299761741	2.38068368522308e-05	0.000265401
46575	TR28866_c0_g1_i1	1123	1108	104	-1.88635	4.07248038330191	2.38667070470217e-05	0.000265916
13501	TR8072_c0_g2_i1	720	205	14	-2.34051	1.65916827295122	2.39812329241937e-05	0.00026709
11144	TR6778_c0_g1_i1	1134	1950	189	-1.84036	4.88663155053513	2.40126648489886e-05	0.000267389
20827	TR12739_c0_g1_i1	277	264	20	-2.19254	2.02114289723849	2.40422690542266e-05	0.000267616
35161	TR21926_c0_g1_i3	1177	228	16	-2.30197	1.8073063031861	2.40864921875547e-05	0.000268057
50047	TR30911_c0_g1_i1	831	528	46	-1.99302	3.00892605152955	2.41113987849921e-05	0.000268283
3853	TR2678_c0_g2_i1	1374	5918	590	-1.79991	6.48713211342918	2.41686046458598e-05	0.000268509
2194	TR1557_c0_g3_i1	874	340	27	-2.12555	2.37710448092179	2.44393407623669e-05	0.000271186
49661	TR30668_c0_g1_i1	979	1334	127	-1.86603	4.34019990345102	2.45132013950584e-05	0.000271923
16502	TR9829_c0_g2_i1	522	814	75	-1.91286	3.63116892356768	2.4919526139513e-05	0.000275852
41942	TR26590_c0_g1_i2	597	369	30	-2.09192	2.49511525986615	2.49467869700657e-05	0.000276102
55506	TR34500_c0_g1_i1	1226	474	41	-2.00319	2.85685386379147	2.51694881699273e-05	0.000278302
17221	TR10301_c0_g1_i1	366	132	7	-2.69955	1.03632158463063	2.53322944981375e-05	0.000279637
1430	TR1058_c0_g1_i1	1285	3254	322	-1.81058	5.62590046755873	2.59743898511087e-05	0.000286278
5996	TR4064_c0_g2_i1	1411	1061	100	-1.88038	4.01224076290284	2.60066137205094e-05	0.000286579
36072	TR22211_c0_g1_i1	1330	670	61	-1.92986	3.35395217997903	2.61514772395018e-05	0.000288067
10944	TR6590_c0_g1_i1	1196	6051	607	-1.791	6.52106024411326	2.62763880221896e-05	0.000289333
43559	TR27294_c0_g1_i1	1488	1345	129	-1.85534	4.35407895631184	2.64582634369807e-05	0.000291171
54076	TR33595_c3_g5_i7	1904	879	82	-1.89504	3.74307957795827	2.64918147775571e-05	0.00029143
3494	TR2361_c0_g2_i2	886	30738	3117	-1.77547	8.8654371235959	2.70435193375046e-05	0.000297106
12855	TR7875_c0_g1_i1	1553	3812	380	-1.8	5.85525153724664	2.71048144478851e-05	0.000297724
9885	TR5870_c0_g2_i1	221	256	19	-2.22193	1.9750988351243	2.73818390088096e-05	0.00030054
21354	TR13036_c1_g1_i1	296	89	3	-3.33682	0.481300483764715	2.74111816972387e-05	0.000300692
19534	TR12006_c0_g2_i1	407	365	30	-2.0762	2.48265994409262	2.82263432672289e-05	0.000308851
34301	TR21192_c0_g2_i1	2050	46148	4697	-1.77014	9.45256767439178	2.82138958176454e-05	0.000308851
40864	TR26104_c0_g1_i1	475	261	20	-2.17606	2.00802006951369	2.84679809349221e-05	0.000311055
33166	TR20432_c0_g1_i3	1406	260	20	-2.17053	2.00361736187602	2.84679809349221e-05	0.000311055
35968	TR22177_c0_g4_i1	2065	1112	106	-1.86408	4.08209942166718	2.84795052234803e-05	0.000311122
48803	TR30185_c0_g1_i3	3994	846	79	-1.89357	3.6893429777727	2.86831468408865e-05	0.000313171
19806	TR12140_c0_g1_i1	666	579	52	-1.94936	3.14569838099834	2.88987421727445e-05	0.000315407
28486	TR18057_c0_g1_i1	2024	5911	597	-1.78119	6.48958296978355	2.90125399311599e-05	0.000316412
27130	TR17023_c0_g4_i1	331	213	15	-2.29659	1.71632182449009	2.94497547955541e-05	0.00032082
55279	TR34398_c0_g1_i1	1901	1293	125	-1.84389	4.30038947047396	2.95383654827604e-05	0.000321725
229	TR89_c0_g3_i1	1520	1183	114	-1.84846	4.17313150910071	2.98050734628977e-05	0.000324145
28943	TR18117_c1_g1_i2	526	664	61	-1.91688	3.3437950167223	3.00668238588112e-05	0.000326808
20325	TR12487_c0_g1_i1	459	1165	112	-1.85186	4.15066493351883	3.02998185691284e-05	0.000329095
17222	TR10301_c0_g1_i2	876	537	48	-1.95608	3.0392153780702	3.03233939593877e-05	0.00032929
3706	TR2562_c0_g1_i1	827	3889	391	-1.78769	5.88666427508471	3.06261809389717e-05	0.000332083
56717	TR35091_c0_g1_i1	776	299	24	-2.10977	2.20343261156025	3.08954134040315e-05	0.000334878
40217	TR25602_c0_g2_i1	787	502	44	-1.98423	2.94010899546902	3.1158698476618e-05	0.000337668
15270	TR8969_c0_g1_i1	1513	841	79	-1.88502	3.68266714853715	3.11730595225928e-05	0.000337761
3852	TR2678_c0_g1_i1	342	171	11	-2.42526	1.40648764098341	3.19980718383001e-05	0.0003458
41113	TR26288_c0_g1_i4	1979	1172	113	-1.84768	4.16002836071851	3.20392946428855e-05	0.000346145
39111	TR24620_c0_g2_i1	2445	1022	98	-1.85548	3.96422539588473	3.21568505698897e-05	0.000347002
40216	TR25602_c0_g1_i1	1545	1073	103	-1.85398	4.03353891716991	3.24397240422755e-05	0.000349665
49286	TR30385_c0_g1_i5	353	309	25	-2.09846	2.25024022564543	3.28021150833293e-05	0.000353244
25862	TR15904_c2_g2_i1	2590	596	54	-1.93671	3.18855667856047	3.32493638112144e-05	0.000357928
49071	TR30304_c0_g1_i1	1374	1048	101	-1.84825	4.00129834985864	3.35432077301975e-05	0.000360492
44002	TR27519_c0_g1_i1	1196	1972	196	-1.8041	4.91039680257614	3.36841725540376e-05	0.00036174
46318	TR28709_c0_g1_i3	1645	556	50	-1.94741	3.08938233981013	3.375322139451e-05	0.000362348
117	TR48_c0_g1_i1	2063	3279	331	-1.78185	5.64317180464509	3.37856569489479e-05	0.000362629
22130	TR13648_c0_g1_i1	1327	515	46	-1.95707	2.98066418810624	3.43261435231328e-05	0.000368092
4381	TR2826_c0_g1_i2	2212	629	58	-1.91146	3.26884830175311	3.48097403433432e-05	0.000372591
30448	TR18570_c0_g1_i1	2259	7366	756	-1.75804	6.81130010715495	3.52269909619095e-05	0.000376781
48782	TR30178_c0_g1_i5	659	221	16	-2.25702	1.77129854589639	3.54644914244209e-05	0.000379043
36477	TR22534_c0_g1_i1	1242	1812	180	-1.80485	4.78940181388607	3.55550996839004e-05	0.000379941
6937	TR4532_c3_g1_i1	588	404	35	-2.00064	2.63561053882534	3.60679046164947e-05	0.000385139
44217	TR27614_c0_g1_i4	1264	169	11	-2.40831	1.39283403617681	3.62034942586243e-05	0.000385879
46363	TR28723_c0_g1_i4	1986	502	45	-1.95186	2.94597169103764	3.63416061491196e-05	0.00038728
3613	TR2475_c0_g1_i1	371	376	32	-2.0261	2.53196250526128	3.64186876198794e-05	0.000388031
13122	TR7966_c0_g2_i1	2537	2238	225	-1.78762	5.09484387274462	3.65931221660881e-05	0.000389676
13961	TR8376_c0_g1_i1	1783	15597	1613	-1.74711	7.89404124175058	3.67295536398044e-05	0.000390809
41921	TR26587_c1_g2_i28	4677	523	47	-1.94831	3.00377148128463	3.70290967031342e-05	0.000393527
36813	TR22801_c0_g2_i1	432	1284	126	-1.82232	4.29496337301141	3.72734048859875e-05	0.00039569
56553	TR35007_c0_g2_i1	1338	722	68	-1.8811	3.46843847551522	3.73081114768211e-05	0.000395914
15157	TR8925_c0_g1_i1	1677	529	48	-1.93443	3.02225647224262	3.75962901989463e-05	0.000398755
5639	TR3755_c0_g1_i1	502	431	38	-1.97549	2.72966702508279	3.76567325733786e-05	0.000399323
32438	TR20085_c0_g1_i1	1059	1134	111	-1.82589	4.11776488514731	3.81346803532768e-05	0.000404024
37782	TR23418_c0_g1_i1	756	2012	202	-1.78958	4.94223168076685	3.81471276880274e-05	0.000404082
17224	TR10303_c0_g1_i1	835	799	76	-1.86694	3.61398910366477	3.82132531221381e-05	0.000404709
56689	TR35079_c0_g1_i1	1012	454	40	-1.97659	2.80164985723548	3.84363071641881e-05	0.000406816
21229	TR12988_c0_g2_i1	3171	1444	143	-1.80922	4.46481523171612	3.844014219065e-05	0.000406816
46201	TR28671_c0_g2_i1	868	248	19	-2.17616	1.93861994265916	3.87527832489201e-05	0.000409827
53865	TR33555_c0_g1_i1	260	73	2	-3.62145	0.216627076079732	3.88578273266701e-05	0.000410193
13067	TR7947_c0_g1_i1	1506	1184	116	-1.8246	4.17928424358712	3.89167257931526e-05	0.000410741
22024	TR13556_c0_g2_i1	1615	345	29	-2.04375	2.41040866170497	3.92360112189688e-05	0.000413288
11076	TR6714_c0_g1_i1	1304	526	48	-1.92623	3.0158430424024	3.92545530840684e-05	0.000413407
4874	TR3179_c0_g1_i1	766	679	64	-1.87991	3.38232595894506	3.93523911840252e-05	0.000414288
54081	TR33596_c0_g1_i2	4136	2936	299	-1.76911	5.48759289969157	3.97830012604926e-05	0.000418594
20326	TR12487_c0_g2_i1	356	673	63	-1.88981	3.36792467126449	4.02569003248861e-05	0.000423351
14079	TR8418_c0_g1_i1	2818	3740	384	-1.75739	5.83734092889108	4.09875136608929e-05	0.000430413
23312	TR14025_c0_g1_i1	2801	1071	105	-1.82356	4.03716944645726	4.12543641091393e-05	0.000432747
23109	TR13945_c0_g1_i14	372	292	24	-2.07561	2.17642143666526	4.16338765335266e-05	0.000436493
16532	TR9844_c0_g2_i1	365	429	38	-1.96879	2.72440696061009	4.18137548693428e-05	0.0004383
15614	TR9220_c0_g2_i2	1477	484	44	-1.93157	2.89882167210204	4.23410074310284e-05	0.000443587
7932	TR4855_c1_g2_i5	1086	85	3	-3.27062	0.426564982325767	4.24014578992138e-05	0.000443901
23102	TR13945_c0_g1_i7	521	315	26	-2.06975	2.28118399904272	4.27505720917154e-05	0.000447123
7025	TR4547_c0_g2_i3	590	999	98	-1.82265	3.93873535371153	4.44003945005909e-05	0.000462915
56948	TR35253_c0_g2_i1	1043	522	48	-1.91522	3.00724539080605	4.46959591715326e-05	0.000465913
1875	TR1430_c0_g1_i2	1302	275	22	-2.11431	2.08845697993492	4.49022182996511e-05	0.000467812
17962	TR10821_c0_g2_i1	402	415	37	-1.95935	2.68008310955699	4.49460367109584e-05	0.000468144
47512	TR29294_c0_g1_i1	3551	6337	661	-1.73468	6.60015932340264	4.49502115976626e-05	0.000468144
12731	TR7809_c0_g2_i1	584	560	52	-1.90124	3.10806835072017	4.49650045862781e-05	0.000468215
9523	TR5626_c0_g1_i1	780	543	50	-1.91329	3.06269182148222	4.51240244619686e-05	0.000469619
37376	TR23170_c0_g1_i1	861	2152	220	-1.7635	5.04410368499126	4.58874784668002e-05	0.000477138
43618	TR27312_c0_g3_i1	586	262	21	-2.11141	2.0229308954482	4.61471325094929e-05	0.000479667
36861	TR22819_c0_g2_i1	681	166	11	-2.38249	1.3720870965368	4.64096131484023e-05	0.000482223
6382	TR4421_c0_g1_i1	1148	1302	130	-1.79734	4.32004374739064	4.64497568648043e-05	0.000482554
8656	TR5066_c0_g2_i1	782	637	60	-1.88083	3.29248258732005	4.70186566145727e-05	0.000488377
57846	TR35850_c0_g3_i1	359	90	4	-2.94547	0.520478489926119	4.81313495919195e-05	0.00049869
32008	TR19846_c0_g2_i1	650	221	17	-2.16989	1.78349544724211	4.91102742147635e-05	0.000507839
28731	TR18096_c1_g1_i3	319	71	2	-3.58147	0.183512486369935	4.98312617116119e-05	0.000513744
48801	TR30185_c0_g1_i1	3579	729	70	-1.85323	3.48753870735737	4.99736549086637e-05	0.000514939
35667	TR22080_c0_g3_i1	581	394	35	-1.9645	2.60725588259316	5.04589171635356e-05	0.000519755
57747	TR35821_c0_g2_i1	409	249	20	-2.10821	1.95421669320034	5.1780487124331e-05	0.000532051
45434	TR28301_c0_g1_i3	1149	526	49	-1.89652	3.02142870680495	5.21325909656947e-05	0.000535003
23286	TR14014_c0_g1_i1	2087	2341	242	-1.74748	5.16808357944095	5.2756433928025e-05	0.000540554
40653	TR25954_c1_g2_i1	205	84	3	-3.25358	0.41251371187801	5.2857179278645e-05	0.000541396
45090	TR28164_c0_g1_i1	957	1210	122	-1.78321	4.21889250547139	5.40098901174735e-05	0.000552717
47414	TR29264_c0_g1_i1	1731	2623	273	-1.73771	5.33310949270392	5.43808990458008e-05	0.000556123
57024	TR35325_c0_g2_i2	2294	1331	135	-1.77469	4.35623692311758	5.45611607205652e-05	0.000557868
49396	TR30482_c0_g2_i1	721	2246	233	-1.74238	5.10995091017601	5.49086163848952e-05	0.000561027
54070	TR33595_c3_g5_i1	2726	1275	129	-1.77824	4.29433395516457	5.50415998926786e-05	0.000562189
17526	TR10481_c0_g1_i1	731	17336	1848	-1.7034	8.05647140236411	5.56202418044691e-05	0.0005678
7695	TR4724_c0_g1_i1	2204	2598	271	-1.7345	5.32011727508771	5.64836505211072e-05	0.000575706
52600	TR32697_c0_g1_i1	554	192	14	-2.24608	1.58361308913387	5.66938261527172e-05	0.000577545
39315	TR24781_c0_g1_i1	1068	192	14	-2.24608	1.58361308913387	5.66938261527172e-05	0.000577545
45837	TR28547_c0_g2_i1	669	458	42	-1.91896	2.82430139149699	5.67131206271392e-05	0.000577641
42151	TR26614_c1_g1_i2	508	231	18	-2.15153	1.84599662316759	5.71691476826808e-05	0.000581777
13068	TR7947_c0_g1_i2	1064	484	45	-1.8992	2.90484555312768	5.74130805330794e-05	0.000583969
4079	TR2761_c0_g2_i4	5215	2116	220	-1.73917	5.02539445015135	5.76933202580966e-05	0.000586497
8146	TR4891_c0_g1_i2	540	313	27	-2.00625	2.28288750785971	5.76861845446404e-05	0.000586497
14839	TR8735_c0_g1_i1	967	1671	172	-1.75355	4.68496727312133	5.83090461852624e-05	0.000592549
21198	TR12976_c0_g2_i1	2566	3010	316	-1.72526	5.53312725979148	5.84273047640494e-05	0.000593648
22982	TR13924_c1_g2_i15	2754	500	47	-1.88345	2.95316098493226	5.93611131592739e-05	0.000601039
8235	TR4904_c0_g1_i7	1024	163	11	-2.35621	1.35101094298666	5.96033127301543e-05	0.000602653
5486	TR3668_c0_g1_i1	1511	2011	209	-1.73973	4.95251110631021	6.02155545827287e-05	0.000608633
48585	TR30140_c0_g1_i4	1656	439	40	-1.92814	2.76372621117675	6.03623959309624e-05	0.000610011
19174	TR11823_c0_g2_i1	410	202	15	-2.22016	1.65529558096164	6.04059820301249e-05	0.00061024
3990	TR2740_c0_g2_i2	499	202	15	-2.22016	1.65529558096164	6.04059820301249e-05	0.00061024
6807	TR4514_c0_g1_i1	1826	696	68	-1.8282	3.42737539664996	6.04665049888611e-05	0.000610745
36812	TR22801_c0_g1_i1	1509	5978	637	-1.7039	6.52338556906284	6.06758038567705e-05	0.000612753
27084	TR17001_c0_g1_i1	1296	3131	330	-1.71959	5.59092784585458	6.09056480382659e-05	0.000614861
35966	TR22177_c0_g2_i1	1929	970	97	-1.79495	3.90280196651974	6.11696546546417e-05	0.000617312
17182	TR10286_c0_g1_i1	1444	1336	137	-1.75889	4.36499964612558	6.12570328782094e-05	0.000617932
47869	TR29562_c0_g1_i1	672	24353	2617	-1.69179	8.54905966460283	6.12629186594823e-05	0.000617932
28067	TR17790_c0_g1_i1	751	1226	125	-1.76713	4.24101901311239	6.18472030987813e-05	0.000623178
44264	TR27623_c0_g1_i3	2691	838	83	-1.80867	3.69308080045636	6.21140954118341e-05	0.000625651
35969	TR22177_c0_g4_i2	2110	1088	110	-1.7792	4.06885380856712	6.24180281274625e-05	0.000627871
9441	TR5597_c0_g1_i1	2882	628	61	-1.83649	3.28124856815912	6.31471857376547e-05	0.000634631
46313	TR28708_c0_g1_i1	200	189	14	-2.22338	1.56555359126578	6.32299494556862e-05	0.000635243
2816	TR2024_c0_g1_i1	1245	2391	251	-1.7253	5.20331689759227	6.3269989856605e-05	0.000635536
23346	TR14042_c0_g1_i1	1136	5974	639	-1.69841	6.52370032185134	6.38972411860969e-05	0.000641505
3745	TR2597_c0_g1_i1	1019	10561	1135	-1.69163	7.34524538549064	6.41533065876329e-05	0.000643411
23001	TR13928_c0_g1_i2	1136	348	31	-1.96022	2.43655067848278	6.4652968855491e-05	0.000647864
4076	TR2761_c0_g2_i1	1757	1211	124	-1.76096	4.22486038169671	6.4899541065059e-05	0.000650223
8147	TR4891_c0_g2_i1	1287	1061	108	-1.76941	4.03530167515599	6.67265022516007e-05	0.000665779
32322	TR20028_c0_g1_i1	1406	832	83	-1.7983	3.68508256407513	6.73786902542385e-05	0.000671367
47250	TR29221_c0_g4_i1	1284	887	89	-1.79001	3.77726692366719	6.74491891420362e-05	0.000671954
51150	TR31801_c0_g1_i1	1836	3918	418	-1.70209	5.9166858703205	6.74793777448591e-05	0.00067214
12940	TR7910_c0_g1_i2	476	441	41	-1.89912	2.7753920016237	6.75117071373386e-05	0.000672347
20126	TR12382_c0_g1_i1	1372	4681	501	-1.69751	6.17330601322041	6.78843976551357e-05	0.000675597
55623	TR34559_c0_g1_i1	1256	3486	371	-1.70561	5.7481941612697	6.8013071049664e-05	0.000676762
23104	TR13945_c0_g1_i9	522	663	65	-1.82317	3.36008944921223	6.88397652786212e-05	0.00068417
4383	TR2826_c0_g1_i4	1538	375	34	-1.93497	2.54415384143245	6.91365187103387e-05	0.000686885
25693	TR15866_c0_g3_i1	1157	592	57	-1.84909	3.19596089181965	6.98073564670199e-05	0.000693432
8568	TR5020_c0_g1_i1	874	460	43	-1.89135	2.83550369860679	7.0320735658997e-05	0.000697936
4216	TR2792_c0_g1_i1	800	764	76	-1.80233	3.56393802855231	7.0508271715953e-05	0.000699559
39335	TR24792_c0_g1_i1	1321	15454	1676	-1.67855	7.89673152950132	7.08189651573323e-05	0.000702044
55935	TR34699_c0_g2_i4	763	309	27	-1.9877	2.26835841789115	7.10846458127451e-05	0.000703916
1746	TR1355_c0_g1_i1	442	98	5	-2.75074	0.645033209609362	7.11164892141329e-05	0.000703916
8229	TR4904_c0_g1_i1	1868	309	27	-1.9877	2.26835841789115	7.10846458127451e-05	0.000703916
42154	TR26614_c1_g1_i5	416	149	10	-2.36347	1.23106494845571	7.13928766850278e-05	0.000706171
23754	TR14392_c0_g1_i1	270	1435	149	-1.74093	4.47070891819766	7.14537633804145e-05	0.000706654
36106	TR22233_c0_g1_i2	382	237	19	-2.11076	1.88679490714361	7.17896571880713e-05	0.000709855
41922	TR26587_c1_g2_i29	2035	215	17	-2.13022	1.75209029109982	7.22494841911182e-05	0.000713796
9960	TR5908_c0_g1_i2	297	171	12	-2.30043	1.42168036258771	7.23336769129655e-05	0.000714507
25696	TR15867_c0_g1_i1	5087	5365	579	-1.68553	6.37211501190012	7.32089630509883e-05	0.000722173
16847	TR10035_c0_g2_i1	2283	3378	362	-1.69563	5.70534639165989	7.42113429842158e-05	0.0007307
25694	TR15866_c0_g3_i2	1764	907	92	-1.77438	3.81209761523498	7.45234827974417e-05	0.000733526
39217	TR24703_c0_g1_i1	978	274	23	-2.04511	2.09437210115893	7.50106816961477e-05	0.000737698
28610	TR18089_c0_g1_i1	604	3897	419	-1.69089	5.91156925069673	7.5209067021976e-05	0.000739399
42102	TR26608_c0_g1_i2	1943	804	81	-1.78409	3.63971549307913	7.57186632337238e-05	0.000743907
32416	TR20074_c0_g1_i1	1858	1763	186	-1.71801	4.76937479136779	7.80324040386031e-05	0.000762908
43569	TR27297_c0_g2_i2	1708	1310	137	-1.73055	4.34325999650307	7.93228493522167e-05	0.000774614
15024	TR8831_c0_g2_i1	561	147	10	-2.344	1.21550174387621	8.16835378494685e-05	0.000796332
37385	TR23177_c0_g1_i1	330	197	15	-2.18404	1.62660921917666	8.25715964321448e-05	0.000803377
100	TR42_c0_g1_i1	1280	702	70	-1.7988	3.44544266544212	8.2741686555323e-05	0.000804897
38066	TR23677_c0_g1_i1	1065	13713	1504	-1.66233	7.72838422745682	8.30288800803436e-05	0.000807422
17870	TR10758_c0_g2_i1	428	131	8	-2.49759	1.04639463132713	8.4083897743e-05	0.000816727
46576	TR28866_c0_g2_i1	1642	1603	170	-1.71049	4.63530368839008	8.53221988971829e-05	0.000827927
45286	TR28243_c0_g1_i4	1762	668	67	-1.79033	3.3773418721486	8.56828006301312e-05	0.000831287
15747	TR9293_c0_g1_i3	1953	330	30	-1.93085	2.3685496886127	8.66704180241616e-05	0.00084003
5364	TR3607_c0_g1_i1	1373	157	11	-2.30217	1.30782625488683	8.70501324608942e-05	0.000843289
54422	TR33654_c0_g1_i28	210	184	14	-2.18474	1.53489996904174	8.78992940567402e-05	0.000850243
8177	TR4897_c0_g1_i5	1272	185	14	-2.19255	1.54108738130157	8.78992940567402e-05	0.000850243
8110	TR4882_c0_g2_i1	827	698	70	-1.79056	3.43909694822156	8.81692062878894e-05	0.000852571
36158	TR22265_c0_g1_i1	772	2269	244	-1.69054	5.13629726720507	8.8282744281685e-05	0.000853527
46118	TR28652_c1_g1_i1	300	516	50	-1.83973	3.00556035542949	8.84410327865364e-05	0.000854915
55569	TR34531_c0_g2_i1	789	1389	147	-1.71342	4.43042306302062	8.99938146159941e-05	0.000868484
19844	TR12166_c0_g1_i1	468	3909	426	-1.67142	5.92053790319244	9.01358483037939e-05	0.000869567
27505	TR17317_c0_g1_i1	257	86	4	-2.88002	0.467162075200575	9.0561144252957e-05	0.000873092
31610	TR19551_c0_g1_i1	239	167	12	-2.26632	1.39449207636467	9.18578630178636e-05	0.000884276
8231	TR4904_c0_g1_i3	2030	360	33	-1.91909	2.49060499287529	9.18483258568864e-05	0.000884276
54080	TR33596_c0_g1_i1	3867	2598	281	-1.68223	5.33207704905391	9.19758402163355e-05	0.000884827
41912	TR26587_c1_g2_i19	3226	296	26	-1.98005	2.21071321893487	9.30912692895908e-05	0.000894081
51596	TR32098_c0_g1_i1	595	737	75	-1.76953	3.52004291242052	9.4032297067788e-05	0.000900104
41007	TR26192_c0_g2_i1	1804	1442	153	-1.70975	4.48458459046212	9.50137577253877e-05	0.000908353
39044	TR24582_c0_g1_i1	1921	4334	475	-1.66327	6.07068568670187	9.5006035278098e-05	0.000908353
49662	TR30668_c0_g2_i1	976	1377	146	-1.71075	4.41866608432939	9.5853538145165e-05	0.000916231
19535	TR12006_c0_g3_i1	2185	2460	267	-1.67721	5.25507492255463	9.71247493797641e-05	0.000927317
9962	TR5909_c0_g1_i2	717	285	25	-1.98189	2.15854532236164	9.79947129634197e-05	0.000934704
23040	TR13933_c0_g3_i2	426	491	48	-1.82693	2.93873933712107	9.84066519838137e-05	0.000938171
32866	TR20340_c0_g1_i3	1186	634	64	-1.78101	3.30584170422569	9.9267409345074e-05	0.000945759
46535	TR28848_c0_g1_i1	2203	3342	366	-1.66432	5.69728685717092	9.94132295387398e-05	0.000946994
51417	TR32007_c0_g1_i1	1172	2059	223	-1.68024	4.99974776429965	9.96153745599534e-05	0.000948764
40410	TR25727_c0_g1_i1	1149	464	45	-1.83834	2.85766695047296	0.000100188688309538	0.000953445
41006	TR26192_c0_g1_i1	1823	1514	162	-1.6976	4.55676192486308	0.00010055812839877	0.000956805
7023	TR4547_c0_g2_i1	587	797	82	-1.75379	3.63376138082264	0.000100870492738557	0.00095962
47247	TR29221_c0_g1_i1	958	453	44	-1.83612	2.82468968540202	0.000103897763022742	0.000984241
44547	TR27772_c0_g1_i1	693	236	20	-2.03091	1.89340067602214	0.000103928938713432	0.000984377
37116	TR22997_c0_g1_i1	355	95	5	-2.70597	0.608786952585106	0.000104403286799947	0.000987468
54075	TR33595_c3_g5_i6	2827	1309	140	-1.69821	4.34938958715886	0.000105611589032701	0.000998042
23097	TR13945_c0_g1_i2	350	171	13	-2.18555	1.43675983534478	0.000105732554644456	0.000998861
44262	TR27623_c0_g1_i1	2885	884	92	-1.73733	3.78368872357778	0.000105726209009373	0.000998861
44114	TR27585_c0_g3_i1	453	2539	277	-1.66977	5.30207391776601	0.000102419313788627	0.00097193
