# Supplementary material for: De Novo Assembly of the Pea (Pisum sativum L.) Nodule Transcriptome
Source: Int J Genomics. 2015 Nov 24;2015:695947. doi: 10.1155/2015/695947 (PMC4672141; doi:10.1155/2015/695947)
Supplement: Supplementary file 1 — Contigs representing genes with significantly higher expression level in nodules that were selected by comparison of “Nodules” and “Root Tips” libraries. Supplementary File 2: Novel pea nodule-specific sequences containing putative full-length CDSs annotated by: 1) comparison with known plant full-length CDSs (GenBank) and M. truncatula genic sequences, and 2) KEGG Orthology mapping. [file 695947.f1.zip › Zhukov_VA_Supplementary_file2.xlsx]

## Sheet: Nodule-specific transcripts
Contig in the Nodule assembly		TransDecoder confirmation ORF coordinates / direction	Homologous sequence from GenBank		Medicago truncatula Homologue
			Accession	Description	Accession	Description
1	TR52_c0_g1_i1	500-826(-)			Medtr1g063260 Medtr1g063290 Medtr1g063300	| SAUR-like auxin-responsive family protein | LC | chr1:27896127-27896453 | 20130731 | SAUR-like auxin-responsive family protein | LC | chr1:27923422-27923742 | 20130731 | SAUR-like auxin-responsive family protein | LC | chr1:27929797-27930117 | 20130731
2	TR349_c0_g1_i1	73-993(+)			Medtr3g467150 Medtr5g075400	| hypothetical protein | HC | chr3:27680826-27678809 | 20130731 | hypothetical protein | HC | chr5:32055351-32052824 | 20130731
3	TR366_c0_g1_i1	236-1459(-)			Medtr8g023930 Medtr8g023840	| NAC transcription factor-like protein | LC | chr8:8738431-8747309 | 20130731 | NAC transcription factor-like protein | HC | chr8:8690689-8692417 | 20130731
4	TR366_c0_g1_i2	575-1561(-)			Medtr8g023930 Medtr8g023840	| NAC transcription factor-like protein | LC | chr8:8738431-8747309 | 20130731 | NAC transcription factor-like protein | HC | chr8:8690689-8692417 | 20130731
5	TR397_c0_g2_i1	62-2431(-)			Medtr4g035180	| Serine/Threonine-kinase CCR3-like protein | HC | chr4:12055053-12057469 | 20130731
6	TR400_c0_g1_i2	94-459(-)
7	TR434_c0_g1_i1	490-819(-)
8	TR593_c0_g1_i1	242-658(+)
9	TR593_c0_g2_i1	352-657(+)
10	TR657_c0_g1_i1	228-2057(-)	XM_004514098.1 XM_003535054.2 XM_004514099.1 XM_003520272.2 XM_007145656.1	PREDICTED: Cicer arietinum fatty acyl-CoA reductase 2-like (LOC101510781), transcript variant X1, mRNA PREDICTED: Glycine max fatty acyl-CoA reductase 2-like (LOC100801815), mRNA PREDICTED: Cicer arietinum fatty acyl-CoA reductase 2-like (LOC101510781), transcript variant X2, mRNA PREDICTED: Glycine max fatty acyl-CoA reductase 2-like (LOC100776505), mRNA Phaseolus vulgaris hypothetical protein (…	Medtr1g054635	| fatty acyl-CoA reductase-like protein | HC | chr1:23771967-23767954 | 20130731
11	TR794_c0_g1_i1	98-457(-)
12	TR1062_c0_g1_i1	62-583(+)
13	TR1174_c0_g1_i1	14-331(-)
14	TR1207_c0_g1_i1	94-417(+)
15	TR1207_c0_g2_i1	94-417(+)
16	TR1471_c0_g1_i1		XM_003637756.1	Medicago truncatula Cell division cycle protein-like protein (MTR_103s0029) mRNA, complete cds	Medtr7g019230 Medtr6g016680	| cell division cycle-like protein | HC | chr7:6427562-6417956 | 20130731 | cell division cycle-like protein | HC | chr6:6381476-6392651 | 20130731
17	TR1496_c0_g1_i1		XM_003625452.1	Medicago truncatula hypothetical protein (MTR_7g099860) mRNA, complete cds	Medtr7g099860	| transmembrane protein, putative | HC | chr7:40105619-40104341 | 20130731
18	TR1557_c0_g2_i1	136-555(+)
19	TR1667_c0_g1_i1	2-301(-)
20	TR1803_c0_g1_i1	192-1010(-)
21	TR1810_c0_g1_i1	66-380(+)
22	TR1984_c0_g1_i1	93-467(+)
23	TR1995_c0_g1_i1	548-1492(+)	XM_004487246.1 XM_004487247.1 XM_003543296.2 XM_003539855.2 XM_004506499.1 XM_006592355.1 XM_004487248.1	PREDICTED: Cicer arietinum uncharacterized LOC101500038 (LOC101500038), transcript variant X1, mRNA PREDICTED: Cicer arietinum uncharacterized LOC101500038 (LOC101500038), transcript variant X2, mRNA PREDICTED: Glycine max uncharacterized LOC100786536 (LOC100786536), mRNA PREDICTED: Glycine max uncharacterized LOC100799384 (LOC100799384), transcript variant X1, mRNA PREDICTED: Cicer arietinum unc…	Medtr2g090210 Medtr4g044297	| plant/F9H3-4 protein | HC | chr2:38298031-38302273 | 20130731 | plant/F9H3-4 protein | HC | chr4:14861532-14856514 | 20130731
24	TR2024_c0_g2_i1	719-1381(-) 1008-1403(+) 238-537(-)			Medtr7g074710	| dihydroflavonol 4-reductase-like protein | HC | chr7:27943372-27945942 | 20130731
25	TR2102_c0_g1_i1	324-686(-)			Medtr8g107050	| pentatricopeptide (PPR) repeat protein | LC | chr8:45222711-45219784 | 20130731
26	TR2138_c0_g1_i1	304-678(-)			Medtr3g104820	| hypothetical protein | HC | chr3:48317619-48315579 | 20130731
27	TR2165_c0_g1_i1	174-1322(+)	XM_003593675.1	Medicago truncatula hypothetical protein (MTR_2g015470) mRNA, complete cds	Medtr2g015470	| purine permease | HC | chr2:4584280-4582493 | 20130731
28	TR2351_c0_g1_i1	322-852(-)
29	TR2351_c0_g1_i3	299-616(-)
30	TR2367_c0_g1_i1	83-436(+)
31	TR2502_c0_g1_i1	373-678(+)
32	TR2543_c0_g1_i1	223-591(-)
33	TR2593_c0_g1_i1	17-1330(-)			Medtr7g027175	| omega-hydroxypalmitate O-feruloyl transferase | HC | chr7:9200308-9197621 | 20130731
34	TR2654_c0_g1_i1	84-413(+)
35	TR2659_c1_g1_i1		XM_006593878.1	PREDICTED: Glycine max uncharacterized LOC102668206 (LOC102668206), mRNA	Medtr4g125670	| EEIG1/EHBP1 protein amine-terminal domain protein | HC | chr4:52136023-52132190 | 20130731
36	TR2735_c0_g1_i1	235-981(-)	XM_004514284.1 XM_004514283.1	PREDICTED: Cicer arietinum E3 ubiquitin-protein ligase RMA3-like (LOC101513353), transcript variant X2, mRNA PREDICTED: Cicer arietinum E3 ubiquitin-protein ligase RMA3-like (LOC101513353), transcript variant X1, mRNA
37	TR2759_c0_g2_i2	490-918(-)
38	TR2782_c0_g1_i1	722-1141(+)
39	TR2788_c0_g5_i1	190-591(+)			Medtr5g017430	| arginine/serine-rich splicing factor | HC | chr5:6362508-6356106 | 20130731
40	TR2806_c0_g2_i1	275-2101(+)	XM_004504847.1 XM_004504848.1	PREDICTED: Cicer arietinum uncharacterized LOC101502776 (LOC101502776), transcript variant X1, mRNA PREDICTED: Cicer arietinum uncharacterized LOC101502776 (LOC101502776), transcript variant X2, mRNA	Medtr4g092050	| eukaryotic translation initiation factor-like protein | HC | chr4:36538559-36532956 | 20130731
41	TR2813_c0_g2_i2	435-854(-)			Medtr8g089670	| E3 ubiquitin-protein ligase RGLG2-like protein | HC | chr8:37321067-37317146 | 20130731
42	TR2842_c0_g1_i1	232-657(-)			Medtr7g066070	| Ctr family copper transporter | HC | chr7:24028382-24026681 | 20130731
43	TR2858_c0_g1_i1	48-407(+)
44	TR2864_c0_g1_i1	150-572(+)			Medtr2g099175	| peroxidase family protein | HC | chr2:42538896-42540742 | 20130731
45	TR2864_c0_g2_i1	150-557(+)			Medtr2g099175	| peroxidase family protein | HC | chr2:42538896-42540742 | 20130731
46	TR2885_c0_g1_i1	196-789(+)			Medtr1g070250	| transcriptional regulator superman protein | HC | chr1:30957093-30955961 | 20130731
47	TR2885_c0_g2_i1	97-690(+)			Medtr1g070250	| transcriptional regulator superman protein | HC | chr1:30957093-30955961 | 20130731
48	TR2894_c0_g1_i1	101-1021(+)	XM_003600804.1 XM_004503170.1 XM_006591310.1 XM_006601904.1 XM_003552803.2	Medicago truncatula hypothetical protein (MTR_3g070090) mRNA, complete cds PREDICTED: Cicer arietinum uncharacterized LOC101508884 (LOC101508884), transcript variant X3, mRNA PREDICTED: Glycine max uncharacterized LOC100798657 (LOC100798657), mRNA PREDICTED: Glycine max uncharacterized LOC100793007 (LOC100793007), transcript variant X2, mRNA PREDICTED: Glycine max uncharacterized LOC100793007 (LO…	Medtr3g070090	| acid phosphatase-like protein | HC | chr3:31387073-31385265 | 20130731
49	TR2917_c0_g2_i1	76-1872(+)			Medtr8g089360 Medtr8g089320	| cationic amino acid transporter-like protein | HC | chr8:37134143-37137572 | 20130731 | cationic amino acid transporter-like protein | HC | chr8:37113843-37110613 | 20130731
50	TR2966_c0_g1_i1		XM_004493986.1	PREDICTED: Cicer arietinum uncharacterized LOC101493395 (LOC101493395), mRNA
51	TR3105_c0_g1_i1	146-2704(-)			Medtr7g082360 Medtr7g085860 Medtr1g115485 Medtr4g044393 Medtr7g082430 Medtr7g082110 Medtr7g082300 Medtr7g082310	| receptor-like kinase | HC | chr7:31571947-31573416 | 20130731 | receptor-like kinase | LC | chr7:33303880-33305668 | 20130731 | receptor-like kinase | LC | chr1:52170285-52176416 | 20130731 | receptor-like kinase, putative | LC | chr4:15061040-15064070 | 20130731 | receptor-like kinase | HC | chr7:31597761-31594490 | 20130731 | receptor-like kinase, putative | LC | chr7:31436869-31439723 | 2013…
52	TR3489_c0_g1_i1	116-430(-)			Medtr1g090170	| AP2 domain class transcription factor | HC | chr1:40395466-40396967 | 20130731
53	TR3490_c0_g2_i1		XM_003614103.1	Medicago truncatula Trypsin inhibitor (MTR_5g045470) mRNA, complete cds	Medtr5g045470	| inhibitor of trypsin and hageman factor-like protein | HC | chr5:19949959-19949151 | 20130731
54	TR3782_c0_g1_i1	214-525(-)
55	TR3789_c0_g1_i1	62-1909(+)			Medtr7g035155 Medtr7g021440 Medtr7g451380 Medtr5g066800 Medtr7g026090 Medtr4g079590 Medtr7g026170 Medtr7g074460 Medtr7g026050 Medtr7g011590 Medtr7g025770	| heat shock 70 kDa protein | HC | chr7:13332061-13334593 | 20130731 | heat shock cognate 70 kDa-like protein | HC | chr7:6790601-6788467 | 20130731 | heat shock cognate 70 kDa protein | HC | chr7:17269291-17266891 | 20130731 | heat shock cognate 70 kDa protein | HC | chr5:28221682-28218837 | 20130731 | heat shock 70 kDa protein | HC | chr7:8635410-8637544 | 20130731 | heat shock cognate 70 kDa p…
56	TR3789_c0_g2_i1	466-2031(+)			Medtr7g451380 Medtr7g021440 Medtr5g066800 Medtr7g026090 Medtr4g079590 Medtr7g074460 Medtr7g026050 Medtr7g025770	| heat shock cognate 70 kDa protein | HC | chr7:17269291-17266891 | 20130731 | heat shock cognate 70 kDa-like protein | HC | chr7:6790601-6788467 | 20130731 | heat shock cognate 70 kDa protein | HC | chr5:28221682-28218837 | 20130731 | heat shock 70 kDa protein | HC | chr7:8635410-8637544 | 20130731 | heat shock cognate 70 kDa protein | HC | chr4:30776337-30774207 | 20130731 | heat shock cognate …
57	TR3914_c0_g1_i1	2-352(+)
58	TR4051_c0_g1_i1	207-653(-)			Medtr1g110790	| hypothetical protein | HC | chr1:50016397-50017175 | 20130731
59	TR4146_c0_g1_i1	244-2238(+)	XM_004502073.1	PREDICTED: Cicer arietinum formin-like protein 4-like (LOC101507826), mRNA	Medtr3g078623	| formin-like 2 domain protein | HC | chr3:35438534-35441319 | 20130731
60	TR4299_c0_g1_i1	77-706(+)
61	TR4317_c0_g1_i1	3-389(+)			Medtr5g077750	| PHD finger protein MALE meiocyte DEATH protein | HC | chr5:33185832-33182972 | 20130731
62	TR4470_c0_g2_i2	186-1022(+) 1049-1675(+)			Medtr3g097240 Medtr8g095080	| DUF668 family protein | HC | chr3:44568853-44578000 | 20130731 | DUF668 family protein | HC | chr8:39757211-39764867 | 20130731
63	TR4490_c0_g1_i1		XM_006591337.1	PREDICTED: Glycine max gamma-glutamyltranspeptidase 1-like (LOC100813586), transcript variant X2, mRNA	Medtr5g084180 Medtr3g087950 Medtr3g466000	| gamma-glutamyltranspeptidase | HC | chr5:36342457-36341605 | 20130731 | gamma-glutamyltranspeptidase | HC | chr3:39865231-39861772 | 20130731 | gamma-glutamyltranspeptidase | HC | chr3:27116252-27113078 | 20130731
64	TR4523_c0_g1_i2	178-1212(-)	XM_003607596.1 XM_004505401.1 XM_003607596.1 XM_004505401.1	Medicago truncatula Cysteine proteinase (MTR_4g080700) mRNA, complete cds PREDICTED: Cicer arietinum KDEL-tailed cysteine endopeptidase CEP1-like (LOC101496558), mRNA Medicago truncatula Cysteine proteinase (MTR_4g080700) mRNA, complete cds PREDICTED: Cicer arietinum KDEL-tailed cysteine endopeptidase CEP1-like (LOC101496558), mRNA	Medtr4g080730 Medtr4g080700	| papain family cysteine protease | HC | chr4:31195577-31193936 | 20130731 | papain family cysteine protease | HC | chr4:31186744-31185065 | 20130731
65	TR4523_c0_g1_i3	105-1139(-)			Medtr4g080730 Medtr4g079770 Medtr4g080700 Medtr4g079470 Medtr4g079800	| papain family cysteine protease | HC | chr4:31195577-31193936 | 20130731 | papain family cysteine protease | HC | chr4:30880789-30882078 | 20130731 | papain family cysteine protease | HC | chr4:31186744-31185065 | 20130731 | papain family cysteine protease | HC | chr4:30720667-30719276 | 20130731 | papain family cysteine protease | HC | chr4:30891837-30893129 | 20130731
66	TR4523_c0_g1_i5	178-1212(-)			Medtr4g080730 Medtr4g080700	| papain family cysteine protease | HC | chr4:31195577-31193936 | 20130731 | papain family cysteine protease | HC | chr4:31186744-31185065 | 20130731
67	TR4523_c0_g1_i6	105-1139(-)			Medtr4g080730 Medtr4g080700	| papain family cysteine protease | HC | chr4:31195577-31193936 | 20130731 | papain family cysteine protease | HC | chr4:31186744-31185065 | 20130731
68	TR4531_c0_g2_i2	471-1778(+)			Medtr7g102610 Medtr1g062330	| PHD zinc finger protein | HC | chr7:41588910-41576648 | 20130731 | RING/FYVE/PHD zinc finger protein | HC | chr1:27195814-27206523 | 20130731
69	TR4531_c0_g2_i3	788-2095(+)			Medtr7g102610 Medtr1g062330	| PHD zinc finger protein | HC | chr7:41588910-41576648 | 20130731 | RING/FYVE/PHD zinc finger protein | HC | chr1:27195814-27206523 | 20130731
70	TR4601_c1_g1_i1	93-1328(+)			Medtr8g465310	| transmembrane amino acid transporter family protein | HC | chr8:23247485-23244466 | 20130731
71	TR4601_c1_g1_i2	61-1296(+)			Medtr8g465310	| transmembrane amino acid transporter family protein | HC | chr8:23247485-23244466 | 20130731
72	TR4607_c0_g3_i1	23-418(+)
73	TR4608_c0_g2_i2	166-915(+)			Medtr0053s0020 Medtr0092s0090	| U6 snRNA phosphodiesterase-like protein, putative | HC | scaffold0053:5359-11363 | 20130731 | ABC1 family protein | HC | scaffold0092:40395-45757 | 20130731
74	TR4619_c0_g1_i1	152-2245(-)			Medtr5g083030	| ubiquitin-protein ligase, PUB17 | HC | chr5:35819773-35821937 | 20130731
75	TR4625_c1_g1_i1	278-739(+)
76	TR4626_c0_g1_i2	270-2576(-)	XM_007143985.1	Phaseolus vulgaris hypothetical protein (PHAVU_007G1245001g) mRNA, partial cds	Medtr1g075640	| phosphate transporter PHO1-like protein | HC | chr1:33512366-33520877 | 20130731
77	TR4694_c0_g1_i1	53-376(+)			Medtr4g097600	| homeobox associated leucine zipper protein | HC | chr4:40299143-40300855 | 20130731
78	TR4707_c0_g1_i7	348-1481(+)	XM_004509257.1 XM_004509256.1 XM_003629343.1 XM_007156024.1	PREDICTED: Cicer arietinum uncharacterized LOC101505925 (LOC101505925), transcript variant X2, mRNA PREDICTED: Cicer arietinum uncharacterized LOC101505925 (LOC101505925), transcript variant X1, mRNA Medicago truncatula hypothetical protein (MTR_8g076840) mRNA, complete cds Phaseolus vulgaris hypothetical protein (PHAVU_003G257300g) mRNA, complete cds	Medtr8g076840	| transmembrane protein, putative | HC | chr8:32597242-32589333 | 20130731
79	TR4719_c0_g1_i1		XM_003614463.1 XM_004513937.1	Medicago truncatula BZIP transcription factor (MTR_5g054900) mRNA, complete cds PREDICTED: Cicer arietinum transcription factor PERIANTHIA-like (LOC101489920), mRNA	Medtr5g054900	| BZIP family transcription factor | HC | chr5:22607654-22611375 | 20130731
80	TR4774_c0_g1_i1	191-883(-)			Medtr1g013790	| WRKY family transcription factor | HC | chr1:3246508-3244912 | 20130731
81	TR4861_c0_g1_i2	138-812(+)
82	TR4861_c0_g1_i5	296-970(+)
83	TR4872_c1_g2_i2	158-799(-)
84	TR4872_c1_g2_i3	223-855(-)
85	TR4897_c0_g1_i18	496-822(-)			Medtr2g099185	| Rab GTPase activator | HC | chr2:42550766-42545779 | 20130731
86	TR4897_c0_g1_i4	448-774(-)			Medtr2g099185	| Rab GTPase activator | HC | chr2:42550766-42545779 | 20130731
87	TR4899_c0_g1_i2	691-1098(+) 131-478(+)	XM_003556087.2 XM_007143444.1 XM_003592116.1 NM_001252844.2	PREDICTED: Glycine max uncharacterized LOC100808097 (LOC100808097), transcript variant 1, mRNA Phaseolus vulgaris hypothetical protein (PHAVU_007G077200g) mRNA, complete cds Medicago truncatula hypothetical protein (MTR_1g099420) mRNA, complete cds Glycine max uncharacterized LOC100775964 (LOC100775964), mRNA	Medtr1g099420	| CAAX amino terminal protease family protein | HC | chr1:44897057-44901183 | 20130731
88	TR4916_c0_g1_i1	652-975(+)
89	TR4917_c0_g1_i1	5-589(+)
90	TR4917_c0_g1_i3	5-589(+)
91	TR4939_c0_g2_i4	108-833(+)			Medtr7g107050	| D-lactate dehydrogenase (cytochrome) | HC | chr7:43649030-43639622 | 20130731
92	TR4949_c0_g1_i1	1943-3415(-) 140-802(-)	XM_003589518.1 XM_003589518.1 XM_003589518.1 XM_003589518.1 XM_003589518.1	Medicago truncatula Glutathione S-transferase (MTR_1g026140) mRNA, complete cds Medicago truncatula Glutathione S-transferase (MTR_1g026140) mRNA, complete cds Medicago truncatula Glutathione S-transferase (MTR_1g026140) mRNA, complete cds Medicago truncatula Glutathione S-transferase (MTR_1g026140) mRNA, complete cds Medicago truncatula Glutathione S-transferase (MTR_1g026140) mRNA, complete cds	Medtr1g026160 Medtr3g114900 Medtr1g026140	| ACT-like tyrosine kinase family protein | HC | chr1:8453492-8448338 | 20130731 | ACT-like tyrosine kinase family protein | HC | chr3:53665181-53659262 | 20130731 | glutathione S-transferase, amine-terminal domain protein | HC | chr1:8447711-8446317 | 20130731
93	TR4949_c0_g1_i12	1943-3013(-) 140-802(-) 3511-3954(-)			Medtr1g026160 Medtr3g114900 Medtr1g026140	| ACT-like tyrosine kinase family protein | HC | chr1:8453492-8448338 | 20130731 | ACT-like tyrosine kinase family protein | HC | chr3:53665181-53659262 | 20130731 | glutathione S-transferase, amine-terminal domain protein | HC | chr1:8447711-8446317 | 20130731
94	TR4949_c0_g1_i13	1943-3013(-) 140-802(-) 3205-3648(-)			Medtr1g026160 Medtr3g114900 Medtr1g026140	| ACT-like tyrosine kinase family protein | HC | chr1:8453492-8448338 | 20130731 | ACT-like tyrosine kinase family protein | HC | chr3:53665181-53659262 | 20130731 | glutathione S-transferase, amine-terminal domain protein | HC | chr1:8447711-8446317 | 20130731
95	TR4949_c0_g1_i2	1943-3013(-) 140-802(-) 3388-3816(-)			Medtr1g026160 Medtr3g114900 Medtr1g026140	| ACT-like tyrosine kinase family protein | HC | chr1:8453492-8448338 | 20130731 | ACT-like tyrosine kinase family protein | HC | chr3:53665181-53659262 | 20130731 | glutathione S-transferase, amine-terminal domain protein | HC | chr1:8447711-8446317 | 20130731
96	TR4949_c0_g1_i4	1943-3013(-) 140-802(-) 3082-3510(-)			Medtr1g026160 Medtr3g114900 Medtr1g026140	| ACT-like tyrosine kinase family protein | HC | chr1:8453492-8448338 | 20130731 | ACT-like tyrosine kinase family protein | HC | chr3:53665181-53659262 | 20130731 | glutathione S-transferase, amine-terminal domain protein | HC | chr1:8447711-8446317 | 20130731
97	TR4975_c0_g1_i1	239-1879(-)			Medtr3g107090	| hypothetical protein | HC | chr3:49452455-49448631 | 20130731
98	TR5085_c0_g1_i1	73-591(+)	XM_003596792.1 XM_004487429.1 XM_003596792.1 XM_004487429.1 XM_003596792.1 XM_004487429.1	Medicago truncatula hypothetical protein (MTR_2g086680) mRNA, complete cds PREDICTED: Cicer arietinum uncharacterized LOC101502277 (LOC101502277), mRNA Medicago truncatula hypothetical protein (MTR_2g086680) mRNA, complete cds PREDICTED: Cicer arietinum uncharacterized LOC101502277 (LOC101502277), mRNA Medicago truncatula hypothetical protein (MTR_2g086680) mRNA, complete cds PREDICTED: Cicer ari…	Medtr2g086680	| pollen Ole e I family allergens | HC | chr2:36446668-36448760 | 20130731
99	TR5085_c0_g2_i1	218-592(+)			Medtr2g086680	| pollen Ole e I family allergens | HC | chr2:36446668-36448760 | 20130731
100	TR5085_c0_g3_i1	25-531(+)			Medtr2g086680	| pollen Ole e I family allergens | HC | chr2:36446668-36448760 | 20130731
101	TR5103_c0_g2_i1	628-1059(-)			Medtr3g083760	| Lipid transfer protein | HC | chr3:37789330-37787885 | 20130731
102	TR5128_c0_g2_i1	1001-1807(-)			Medtr7g113730	| cation calcium exchanger | HC | chr7:46874190-46871572 | 20130731
103	TR5407_c0_g1_i2	73-414(-) 315-626(-)			Medtr4g068780	| CASP-like protein | HC | chr4:25795138-25796852 | 20130731
104	TR5408_c0_g1_i3	119-769(+)	XM_004503228.1 XM_003525150.2 XM_007160467.1	PREDICTED: Cicer arietinum ras-related protein RABA6a-like (LOC101500012), mRNA PREDICTED: Glycine max ras-related protein RABA6b-like (LOC100781746), mRNA Phaseolus vulgaris hypothetical protein (PHAVU_002G329200g) mRNA, complete cds	Medtr8g107070	| RAB GTPase-like protein A2D | HC | chr8:45233889-45231298 | 20130731
105	TR5603_c0_g2_i1	78-404(-)
106	TR5671_c0_g1_i2	334-723(+)			Medtr2g103590	| thiol-disulfide oxidoreductase DCC | HC | chr2:44603984-44606828 | 20130731
107	TR5671_c0_g1_i3	334-723(+)			Medtr2g103590	| thiol-disulfide oxidoreductase DCC | HC | chr2:44603984-44606828 | 20130731
108	TR5671_c0_g1_i5	334-639(+)			Medtr2g103590	| thiol-disulfide oxidoreductase DCC | HC | chr2:44603984-44606828 | 20130731
109	TR6042_c0_g2_i1		XM_003592730.1 XM_004497280.1 XM_004497279.1	Medicago truncatula Ribulose-1,5 bisphosphate carboxylase/oxygenase large subunit N-methyltransferase (MTR_1g115980) mRNA, complete cds PREDICTED: Cicer arietinum histone-lysine N-methyltransferase setd3-like (LOC101503944), transcript variant X2, mRNA PREDICTED: Cicer arietinum histone-lysine N-methyltransferase setd3-like (LOC101503944), transcript variant X1, mRNA	Medtr1g115980	| SET domain protein | HC | chr1:52408798-52417465 | 20130731
110	TR6051_c0_g2_i1	215-955(+)	XM_004496839.1	PREDICTED: Cicer arietinum E3 ubiquitin-protein ligase SDIR1-like (LOC101496755), mRNA	Medtr1g106815	| C3HC4-type RING zinc finger protein | HC | chr1:48341302-48344168 | 20130731
111	TR6103_c0_g2_i2	293-1039(-)
112	TR6117_c0_g2_i1	172-906(-)	XM_004508899.1 XM_003549892.2 XM_006600789.1	PREDICTED: Cicer arietinum vesicle-associated protein 2-1-like (LOC101497009), mRNA PREDICTED: Glycine max vesicle-associated protein 2-1-like (LOC100820122), transcript variant X1, mRNA PREDICTED: Glycine max vesicle-associated protein 2-1-like (LOC100820122), transcript variant X2, mRNA	Medtr4g099440	| VAMP-associated protein, putative | HC | chr4:41282970-41280933 | 20130731
113	TR6216_c0_g1_i1	61-630(+)
114	TR6546_c0_g1_i1	625-1398(-) 302-688(-)
115	TR6546_c0_g1_i2	302-1510(-)
116	TR6546_c0_g2_i1	660-1103(-) 302-736(-)
117	TR6610_c0_g1_i1	97-420(-)
118	TR6702_c0_g1_i1	897-1385(+)
119	TR6775_c0_g1_i1		XM_007150950.1	Phaseolus vulgaris hypothetical protein (PHAVU_004G0113000g) mRNA, partial cds	Medtr6g005480	| plastid phosphate translocator | HC | chr6:778338-783621 | 20130731
120	TR6862_c0_g2_i1	290-973(-)	XM_004495033.1	PREDICTED: Cicer arietinum activating signal cointegrator 1 complex subunit 2 homolog (LOC101498381), mRNA	Medtr7g097030 Medtr1g069825	| G1-like protein | HC | chr7:38979364-38981430 | 20130731 | G1-like protein | HC | chr1:30504897-30503357 | 20130731
121	TR6912_c0_g1_i1	262-741(-)	XM_004492117.1	PREDICTED: Cicer arietinum transcriptional regulator TAC1-like (LOC101494977), mRNA	Medtr7g063220	| C2H2 and C2HC zinc finger protein | HC | chr7:23011049-23010633 | 20130731
122	TR7044_c0_g1_i1	149-1183(+)
123	TR7070_c0_g1_i1	170-496(-)
124	TR7083_c0_g1_i1	72-446(+)
125	TR7186_c0_g1_i1	239-1243(-)			Medtr8g007125 Medtr8g007090 Medtr8g007040 Medtr8g007095	| patatin-like phospholipase | LC | chr8:1280575-1275958 | 20130731 | patatin-like phospholipase | LC | chr8:1244495-1241259 | 20130731 | patatin-like phospholipase | LC | chr8:1202938-1195180 | 20130731 | patatin-like phospholipase | LC | chr8:1255267-1252032 | 20130731
126	TR7188_c0_g2_i1	59-1228(+)			Medtr6g059380	| ENTH/ANTH/VHS superfamily protein | HC | chr6:20388549-20391113 | 20130731
127	TR7303_c0_g1_i1	1-579(+)			Medtr4g075750	| transmembrane amino acid transporter family protein | HC | chr4:28981375-28977138 | 20130731
128	TR7329_c0_g1_i1	184-522(-)
129	TR7480_c0_g1_i1	100-588(+)	XM_003627418.1	Medicago truncatula hypothetical protein (MTR_8g023390) mRNA, complete cds	Medtr8g023390	| hypothetical protein | HC | chr8:8429937-8431557 | 20130731
130	TR7614_c0_g1_i1	336-1028(-)			Medtr4g094325	| vacuolar iron transporter-like protein | HC | chr4:37734332-37732985 | 20130731
131	TR7680_c0_g2_i1	64-804(-)			Medtr8g013090	| plant acid phosphatase | HC | chr8:4106435-4102150 | 20130731
132	TR7704_c1_g1_i3	211-564(+)
133	TR7708_c0_g1_i2	163-801(+)			Medtr8g461260 Medtr2g064940 Medtr2g064930 Medtr4g088945 Medtr8g064400	| receptor-like kinase | HC | chr8:21526635-21530742 | 20130731 | receptor-like kinase | HC | chr2:29356076-29358392 | 20130731 | receptor-like kinase | HC | chr2:29362113-29365611 | 20130731 | tyrosine kinase family protein | LC | chr4:35534522-35538119 | 20130731 | tyrosine kinase family protein | LC | chr8:27007347-27004370 | 20130731
134	TR7708_c0_g1_i3	163-801(+)			Medtr8g461260 Medtr2g064940 Medtr2g064930 Medtr4g088945 Medtr8g064400	| receptor-like kinase | HC | chr8:21526635-21530742 | 20130731 | receptor-like kinase | HC | chr2:29356076-29358392 | 20130731 | receptor-like kinase | HC | chr2:29362113-29365611 | 20130731 | tyrosine kinase family protein | LC | chr4:35534522-35538119 | 20130731 | tyrosine kinase family protein | LC | chr8:27007347-27004370 | 20130731
135	TR7708_c0_g1_i5	163-1347(+)			Medtr8g461260 Medtr2g064940 Medtr2g064930 Medtr4g088945 Medtr8g064400	| receptor-like kinase | HC | chr8:21526635-21530742 | 20130731 | receptor-like kinase | HC | chr2:29356076-29358392 | 20130731 | receptor-like kinase | HC | chr2:29362085-29365653 | 20130731 | tyrosine kinase family protein | LC | chr4:35534522-35538119 | 20130731 | tyrosine kinase family protein | LC | chr8:27007347-27004370 | 20130731
136	TR7768_c0_g1_i2	109-525(+)			Medtr8g076880 Medtr5g021050	| Sec14p-like phosphatidylinositol transfer family protein | HC | chr8:32618566-32613769 | 20130731 | Sec14p-like phosphatidylinositol transfer family protein | HC | chr5:8069004-8073191 | 20130731
137	TR7768_c0_g1_i5	109-525(+)			Medtr8g076880 Medtr5g021050	| Sec14p-like phosphatidylinositol transfer family protein | HC | chr8:32618566-32613769 | 20130731 | Sec14p-like phosphatidylinositol transfer family protein | HC | chr5:8069004-8073191 | 20130731
138	TR7768_c0_g1_i8	109-534(+)			Medtr8g076880 Medtr5g021050	| Sec14p-like phosphatidylinositol transfer family protein | HC | chr8:32618566-32613769 | 20130731 | Sec14p-like phosphatidylinositol transfer family protein | HC | chr5:8069004-8073191 | 20130731
139	TR7774_c1_g1_i1	114-566(+)			Medtr1g050510 Medtr0722s0010	| hypothetical protein | HC | chr1:19684855-19688731 | 20130731 | hypothetical protein | HC | scaffold0722:1273-1658 | 20130731
140	TR7827_c0_g1_i1	40-1560(-)			Medtr4g081530	| glycoside hydrolase family 1 protein | HC | chr4:31637194-31641130 | 20130731
141	TR7836_c0_g1_i1	347-832(-)			Medtr3g093430	| ABC transporter B family protein | HC | chr3:42696248-42689173 | 20130731
142	TR7836_c0_g1_i2	233-718(-)			Medtr3g093430	| ABC transporter B family protein | HC | chr3:42696248-42689173 | 20130731
143	TR7877_c0_g2_i1	742-1296(+) 64-555(+)	XM_003610146.1 XM_003610146.1 XM_004508179.1 XM_004508179.1	Medicago truncatula Receptor-like kinase (MTR_4g129010) mRNA, complete cds Medicago truncatula Receptor-like kinase (MTR_4g129010) mRNA, complete cds PREDICTED: Cicer arietinum PTI1-like tyrosine-protein kinase At3g15890-like (LOC101504207), mRNA PREDICTED: Cicer arietinum PTI1-like tyrosine-protein kinase At3g15890-like (LOC101504207), mRNA	Medtr4g129010	| tyrosine kinase family protein | HC | chr4:53683592-53681519 | 20130731
144	TR7877_c0_g2_i2	64-1215(+)	XM_003550623.1 XM_007154741.1 XM_006595144.1	PREDICTED: Glycine max PTI1-like tyrosine-protein kinase At3g15890-like (LOC100787687), mRNA Phaseolus vulgaris hypothetical protein (PHAVU_003G149200g) mRNA, complete cds PREDICTED: Glycine max PTI1-like tyrosine-protein kinase At3g15890-like (LOC100783365), mRNA	Medtr4g129010	| tyrosine kinase family protein | HC | chr4:53683592-53681519 | 20130731
145	TR7935_c0_g1_i3	1788-3509(+) 200-1618(+)	XM_006586850.1 XM_006597673.1	PREDICTED: Glycine max phospholipase D p1-like (LOC100782187), transcript variant X2, mRNA PREDICTED: Glycine max phospholipase D p1-like (LOC100780514), transcript variant X2, mRNA	Medtr2g435560	| phospholipase D p2-like protein | HC | chr2:13760157-13741632 | 20130731
146	TR7975_c0_g1_i2	148-1512(+)			Medtr7g092750 Medtr0126s0080	| BZIP family transcription factor | HC | chr7:36801064-36793806 | 20130731 | BZIP family transcription factor | HC | scaffold0126:27968-22859 | 20130731
147	TR7990_c0_g3_i1	222-617(-)
148	TR7990_c0_g3_i4	222-617(-)
149	TR7991_c0_g2_i2	466-810(-)
150	TR8006_c0_g2_i1	1937-2491(+)
151	TR8006_c0_g2_i3	2066-2620(+)
152	TR8006_c0_g2_i4	1923-2477(+)
153	TR8011_c1_g1_i4	126-548(-)
154	TR8011_c1_g1_i5	166-549(-)
155	TR8077_c0_g1_i2	173-580(-)			Medtr1g031650	| calcium-dependent lipid-binding (CaLB domain) family protein | HC | chr1:11070137-11069088 | 20130731
156	TR8077_c0_g1_i5	173-502(-)			Medtr1g031650	| calcium-dependent lipid-binding (CaLB domain) family protein | HC | chr1:11071368-11069080 | 20130731
157	TR8094_c0_g1_i1	135-1625(+)	XM_004516671.1	PREDICTED: Cicer arietinum endoglucanase 8-like (LOC101505115), mRNA	Medtr4g035975	| glycosyl hydrolase family 9 protein | HC | chr4:12799113-12793026 | 20130731
158	TR8097_c0_g1_i1	116-463(+)			Medtr4g120730	| polygalacturonase/glycoside hydrolase family protein | HC | chr4:49981535-49985560 | 20130731
159	TR8169_c0_g1_i1	184-489(-)
160	TR8169_c0_g2_i1	157-552(-)
161	TR8254_c0_g1_i1	124-447(+)			Medtr5g091310	| transmembrane protein, putative | HC | chr5:39795299-39794872 | 20130731
162	TR8297_c0_g1_i1	157-501(-)
163	TR8342_c0_g1_i1	106-480(-)
164	TR8368_c0_g2_i2	66-383(+)			Medtr5g044710 Medtr5g045530	| ureide permease-like protein | HC | chr5:19621718-19623761 | 20130731 | ureide permease-like protein | HC | chr5:19977567-19985083 | 20130731
165	TR8368_c0_g2_i3	66-383(+)			Medtr5g044710 Medtr5g045530	| ureide permease-like protein | HC | chr5:19621718-19623761 | 20130731 | ureide permease-like protein | HC | chr5:19977567-19985083 | 20130731
166	TR8368_c0_g2_i4	66-383(+)			Medtr5g044710 Medtr5g045530	| ureide permease-like protein | HC | chr5:19621718-19623761 | 20130731 | ureide permease-like protein | HC | chr5:19977567-19985083 | 20130731
167	TR8368_c0_g2_i5	66-557(+)			Medtr5g044710 Medtr5g045530	| ureide permease-like protein | HC | chr5:19620378-19623960 | 20130731 | ureide permease-like protein | HC | chr5:19977567-19985083 | 20130731
168	TR8377_c0_g1_i1	750-1688(+) 305-880(+)	XM_003550315.2 XM_006601245.1 XM_003544382.2 XM_006595881.1 XM_007160731.1 XM_007160732.1	PREDICTED: Glycine max protein DA1-like (LOC100783253), transcript variant X1, mRNA PREDICTED: Glycine max protein DA1-like (LOC100783253), transcript variant X2, mRNA PREDICTED: Glycine max protein DA1-like (LOC100809736), transcript variant X1, mRNA PREDICTED: Glycine max protein DA1-like (LOC100809736), transcript variant X2, mRNA Phaseolus vulgaris hypothetical protein (PHAVU_001G017100g) mRN…	Medtr1g021835	| zinc ion-binding protein | HC | chr1:6616869-6621939 | 20130731
169	TR8377_c0_g1_i5	750-1688(+) 305-880(+) 1393-1773(+)	XM_004499059.1 XM_004499059.1	PREDICTED: Cicer arietinum protein DA1-like (LOC101499377), transcript variant X2, mRNA PREDICTED: Cicer arietinum protein DA1-like (LOC101499377), transcript variant X2, mRNA	Medtr1g021835	| zinc ion-binding protein | HC | chr1:6616869-6621939 | 20130731
170	TR8549_c0_g1_i1	338-736(+)			Medtr8g094040	| membrane lipoprotein, putative | HC | chr8:39345717-39346139 | 20130731
171	TR8635_c0_g2_i3	212-1513(+)			Medtr4g126930 Medtr2g038675	| receptor-like kinase | HC | chr4:52599413-52602267 | 20130731 | receptor-like kinase | HC | chr2:16915332-16909067 | 20130731
172	TR8635_c0_g2_i4	703-1620(+) 212-613(+)			Medtr4g126930 Medtr2g038675	| receptor-like kinase | HC | chr4:52599413-52602267 | 20130731 | receptor-like kinase | HC | chr2:16915332-16909067 | 20130731
173	TR8692_c0_g1_i1	260-1291(-)			Medtr6g052005 Medtr6g466500	| hypothetical protein | HC | chr6:18134886-18135773 | 20130731 | polynucleotide phosphatase/kinase | HC | chr6:23886949-23895512 | 20130731
174	TR8700_c0_g2_i3	267-620(+)
175	TR8788_c0_g1_i6	167-628(+)
176	TR8788_c0_g2_i1	167-493(+)
177	TR8810_c0_g1_i2	110-928(+)	XM_006577082.1	PREDICTED: Glycine max pre-mRNA-splicing factor SF2-like (LOC100789847), transcript variant X3, mRNA	Medtr1g088180 Medtr7g108810 Medtr8g058530	| ASF/SF2-like pre-mRNA splicing factor SRP32, putative | LC | chr1:39411452-39402479 | 20130731 | pre-mRNA-splicing factor SF2-like protein | HC | chr7:44331530-44321717 | 20130731 | pre-mRNA-splicing factor SF2-like protein | HC | chr8:20148291-20144393 | 20130731
178	TR8974_c0_g2_i4		XM_004506578.1	PREDICTED: Cicer arietinum uncharacterized LOC101513410 (LOC101513410), mRNA	Medtr4g020080 Medtr4g020070	| BSD domain protein | HC | chr4:6432579-6429647 | 20130731 | LRR receptor-like kinase | HC | chr4:6424037-6428808 | 20130731
179	TR8975_c0_g1_i1	220-1329(-)	XM_003596755.1 XM_004487445.1 XM_004487444.1 XM_004487672.1	Medicago truncatula hypothetical protein (MTR_2g086300) mRNA, complete cds PREDICTED: Cicer arietinum uncharacterized LOC101507541 (LOC101507541), transcript variant X2, mRNA PREDICTED: Cicer arietinum uncharacterized LOC101507541 (LOC101507541), transcript variant X1, mRNA PREDICTED: Cicer arietinum uncharacterized LOC101496466 (LOC101496466), mRNA	Medtr2g086300	| alpha/beta hydrolase family protein | HC | chr2:36294982-36297620 | 20130731
180	TR8975_c0_g2_i1	253-744(-)			Medtr2g086300	| alpha/beta hydrolase family protein | HC | chr2:36294982-36297620 | 20130731
181	TR8998_c0_g1_i1	88-1548(+)			Medtr5g033490	| LysM type receptor kinase | HC | chr5:14419185-14423356 | 20130731
182	TR8998_c0_g1_i2	88-1947(+)			Medtr5g033490	| LysM type receptor kinase | HC | chr5:14419185-14423356 | 20130731
183	TR9307_c0_g1_i1	76-591(+)
184	TR9317_c0_g1_i4	388-756(-)
185	TR9325_c0_g2_i1	290-775(-)			Medtr2g102340	| auxin-induced 5NG4-like protein | HC | chr2:44066393-44069208 | 20130731
186	TR9341_c0_g1_i1	118-1866(+)	XM_004497351.1 XM_004497349.1 XM_004497350.1 XM_003592810.1	PREDICTED: Cicer arietinum putative peptide/nitrate transporter At5g19640-like (LOC101499163), transcript variant X3, mRNA PREDICTED: Cicer arietinum putative peptide/nitrate transporter At5g19640-like (LOC101499163), transcript variant X1, mRNA PREDICTED: Cicer arietinum putative peptide/nitrate transporter At5g19640-like (LOC101499163), transcript variant X2, mRNA Medicago truncatula Peptide tr…	Medtr1g116930	| peptide/nitrate transporter | HC | chr1:52811683-52808805 | 20130731
187	TR9465_c0_g1_i1		XM_003630863.1 XM_003630863.1	Medicago truncatula hypothetical protein (MTR_8g104890) mRNA, complete cds Medicago truncatula hypothetical protein (MTR_8g104890) mRNA, complete cds	Medtr8g104890	| plant cadmium resistance protein | HC | chr8:44221070-44222607 | 20130731
188	TR9465_c0_g2_i1	204-722(-)			Medtr8g104890	| plant cadmium resistance protein | HC | chr8:44221070-44222607 | 20130731
189	TR9511_c0_g1_i1	34-1071(-)			Medtr5g091390 Medtr4g094588	| WRKY family transcription factor | HC | chr5:39836382-39833708 | 20130731 | WRKY family transcription factor | HC | chr4:38300667-38302922 | 20130731
190	TR9712_c0_g1_i1	102-686(+)			Medtr1g064350	| GRF zinc finger protein | HC | chr1:28316566-28315631 | 20130731
191	TR9757_c0_g1_i1	312-773(+)	XM_003616359.1 XM_007141809.1	Medicago truncatula Elicitor-responsive protein (MTR_5g079880) mRNA, complete cds Phaseolus vulgaris hypothetical protein (PHAVU_008G232800g) mRNA, complete cds	Medtr5g079880	| calcium-dependent lipid-binding (CaLB domain) family protein | HC | chr5:34165368-34168754 | 20130731
192	TR9775_c0_g1_i1	260-1096(-)
193	TR9852_c0_g1_i1	804-1376(-)
194	TR9852_c0_g1_i2	799-1371(-)
195	TR9862_c0_g2_i1	108-623(+)			Medtr4g063815 Medtr8g022900 Medtr4g063810 Medtr1g067410	| C6HC-type zinc finger RING/U-box protein | HC | chr4:23696461-23697413 | 20130731 | C6HC-type zinc finger RING/U-box protein | LC | chr8:8149583-8148268 | 20130731 | zinc finger protein | HC | chr4:23694274-23695194 | 20130731 | membrane-associated kinase regulator-like protein, putative | HC | chr1:29062718-29063951 | 20130731
196	TR9862_c0_g2_i2	108-779(+)			Medtr4g063815 Medtr8g022900 Medtr4g063810 Medtr1g067410	| C6HC-type zinc finger RING/U-box protein | HC | chr4:23696461-23697413 | 20130731 | C6HC-type zinc finger RING/U-box protein | LC | chr8:8149583-8148268 | 20130731 | zinc finger protein | HC | chr4:23694274-23695194 | 20130731 | membrane-associated kinase regulator-like protein, putative | HC | chr1:29062718-29063951 | 20130731
197	TR10010_c0_g1_i1	125-1072(+)
198	TR10029_c0_g1_i1	292-717(-)
199	TR10044_c0_g1_i1	530-1411(+)	XM_003637156.1	Medicago truncatula hypothetical protein (MTR_077s0015) mRNA, complete cds	Medtr8g028165	| plant/F17O14-7 protein | HC | chr8:10504807-10503031 | 20130731
200	TR10069_c0_g1_i1	456-1601(-)	XM_003615147.1	Medicago truncatula RING finger-like protein (MTR_5g064980) mRNA, complete cds	Medtr5g064980	| RING-H2 zinc finger protein | HC | chr5:27311617-27313312 | 20130731
201	TR10253_c0_g1_i1	123-944(-)			Medtr1g092760	| GDSL-like lipase/acylhydrolase | HC | chr1:41761063-41757809 | 20130731
202	TR10284_c0_g2_i1		XM_004514899.1	PREDICTED: Cicer arietinum GDSL esterase/lipase At1g74460-like (LOC101501677), mRNA	Medtr4g108690 Medtr3g435540	| GDSL-like lipase/acylhydrolase | HC | chr4:45012744-45015362 | 20130731 | GDSL-like lipase/acylhydrolase | HC | chr3:11669121-11665026 | 20130731
203	TR10302_c0_g1_i1	162-485(+)
204	TR10555_c0_g1_i1	190-1188(-)	XM_004500321.1	PREDICTED: Cicer arietinum cationic peroxidase 1-like (LOC101508237), mRNA	Medtr3g467600 Medtr5g074740	| peroxidase family protein | HC | chr3:27885935-27888705 | 20130731 | peroxidase family protein | HC | chr5:31762597-31760267 | 20130731
205	TR10561_c0_g1_i1	173-628(+)
206	TR10828_c0_g1_i1	352-792(-) 889-1221(-)
207	TR10828_c0_g2_i1	352-792(-) 889-1221(-)
208	TR10844_c0_g2_i1	67-384(-)			Medtr2g015080 Medtr4g087985	| GDSL-like lipase/acylhydrolase | HC | chr2:4439625-4446027 | 20130731 | GDSL-like lipase/acylhydrolase | HC | chr4:34641685-34638918 | 20130731
209	TR11061_c0_g1_i1	679-1023(+)
210	TR11082_c0_g1_i1	43-1260(+)			Medtr1g014730	| DUF1350 family protein | HC | chr1:3519914-3524426 | 20130731
211	TR11102_c0_g1_i1	457-861(-)
212	TR11112_c0_g1_i1	122-448(+)
213	TR11121_c0_g1_i1	166-1428(+)	XM_003608492.1	Medicago truncatula Galactomannan galactosyltransferase (MTR_4g097230) mRNA, complete cds	Medtr4g097230	| galactosyl transferase GMA12/MNN10 family protein | HC | chr4:40072089-40073357 | 20130731
214	TR11135_c0_g1_i1	158-514(+)
215	TR11345_c0_g1_i3	337-651(-)			Medtr5g095040 Medtr5g095090	| meiotic recombination SPO11-like protein | HC | chr5:41541794-41545159 | 20130731 | meiotic recombination SPO11-like protein | HC | chr5:41557500-41561995 | 20130731
216	TR11447_c0_g1_i1	127-591(-)
217	TR11649_c0_g1_i1	64-666(+)			Medtr2g034760	| Novel family | HC | chr2:13321067-13323053 | 20130731
218	TR11689_c0_g1_i1	189-680(-)			Medtr0004s0210	| CASP POPTRDRAFT-like protein | HC | scaffold0004:83573-81269 | 20130731
219	TR11696_c0_g1_i1	182-679(-)
220	TR11714_c0_g1_i1	288-1820(+)	XM_004514485.1	PREDICTED: Cicer arietinum probable anion transporter 3, chloroplastic-like (LOC101488608), mRNA	Medtr7g066780	| anion transporter 4, putative | HC | chr7:24354722-24359025 | 20130731
221	TR11732_c0_g1_i2	287-706(-)
222	TR11733_c0_g1_i1	380-2320(-)			Medtr3g079850	| cysteine-rich receptor-kinase-like protein | HC | chr3:36068960-36065808 | 20130731
223	TR11800_c0_g1_i1		XM_003637321.1	Medicago truncatula Cysteine-rich receptor-like protein kinase (MTR_083s0002) mRNA, partial cds	Medtr3g011630 Medtr3g011730	| tyrosine kinase family protein | HC | chr3:2926629-2923472 | 20130731 | dual-specificity kinase domain protein | HC | chr3:2974308-2968966 | 20130731
224	TR11808_c0_g1_i1	215-1093(-)	XM_003592109.1	Medicago truncatula Acidic endochitinase (MTR_1g099350) mRNA, complete cds	Medtr1g099350	| chitinase | HC | chr1:44848696-44849748 | 20130731
225	TR11930_c0_g1_i2	330-743(+)
226	TR12134_c0_g1_i1	176-550(-)			Medtr5g035360	| carboxy-terminal domain cyclin | HC | chr5:15376779-15381259 | 20130731
227	TR12134_c0_g1_i2	148-522(-)			Medtr5g035360	| carboxy-terminal domain cyclin | HC | chr5:15376779-15381259 | 20130731
228	TR12349_c0_g2_i1	82-633(-)	XM_003607984.1 XM_003607982.1 XM_003607980.1 XM_003607983.1 XM_004505132.1	Medicago truncatula hypothetical protein (MTR_4g086750) mRNA, complete cds Medicago truncatula hypothetical protein (MTR_4g086730) mRNA, complete cds Medicago truncatula hypothetical protein (MTR_4g086710) mRNA, complete cds Medicago truncatula hypothetical protein (MTR_4g086740) mRNA, complete cds PREDICTED: Cicer arietinum uncharacterized LOC101492003 (LOC101492003), mRNA	Medtr4g086690 Medtr4g086730 Medtr4g086740 Medtr4g086750 Medtr4g086710	| copper ion-binding protein, putative | HC | chr4:33989528-33988983 | 20130731 | plastocyanin-like domain protein | HC | chr4:34000379-33999721 | 20130731 | plastocyanin-like domain protein | HC | chr4:34003801-34003089 | 20130731 | plastocyanin-like domain protein | HC | chr4:34008307-34007418 | 20130731 | plastocyanin-like domain protein | HC | chr4:33995689-33994961 | 20130731
229	TR12438_c0_g2_i1		XM_004494610.1 XM_004494611.1 XM_004494612.1	PREDICTED: Cicer arietinum uncharacterized LOC101492518 (LOC101492518), transcript variant X1, mRNA PREDICTED: Cicer arietinum uncharacterized LOC101492518 (LOC101492518), transcript variant X2, mRNA PREDICTED: Cicer arietinum uncharacterized LOC101492518 (LOC101492518), transcript variant X3, mRNA	Medtr7g114410	| acetyltransferase (GNAT) domain protein | HC | chr7:47234493-47235146 | 20130731
230	TR12522_c0_g1_i1	326-1522(+) 1625-2314(-)	XM_004504696.1	PREDICTED: Cicer arietinum caffeoyl-CoA O-methyltransferase-like (LOC101511458), mRNA	Medtr4g094360 Medtr4g094368	| nodulin MtN21/EamA-like transporter family protein | HC | chr4:37817599-37821747 | 20130731 | caffeoyl-CoA-O-methyltransferase | HC | chr4:37835976-37833139 | 20130731
231	TR12557_c0_g1_i2	142-453(+)			Medtr4g110130	| transmembrane protein, putative | HC | chr4:45897609-45896536 | 20130731
232	TR12638_c0_g1_i1	1154-3190(-) 243-1082(-)			Medtr7g071990	| D-alanine-D-alanine ligase | HC | chr7:26735511-26724110 | 20130731
233	TR12638_c0_g1_i3	243-3098(-)			Medtr7g071990	| D-alanine-D-alanine ligase | HC | chr7:26735511-26724110 | 20130731
234	TR12653_c0_g2_i1	247-627(-)
235	TR12671_c0_g1_i1	236-568(+)
236	TR12914_c0_g1_i1	66-722(-)			Medtr7g089800	| leucine zipper transcription factor | HC | chr7:35191330-35185862 | 20130731
237	TR12963_c0_g1_i3	368-1075(-)			Medtr4g122710	| transmembrane protein, putative | HC | chr4:50611308-50612706 | 20130731
238	TR12963_c0_g1_i4	517-1188(-)			Medtr4g122710	| transmembrane protein, putative | HC | chr4:50611308-50612706 | 20130731
239	TR12963_c0_g1_i5	368-1075(-)			Medtr4g122710	| transmembrane protein, putative | HC | chr4:50611308-50612706 | 20130731
240	TR13050_c0_g1_i1	291-857(+) 919-1392(+)	XM_003606082.1 XM_004506105.1 XM_004506106.1 XM_006592424.1 XM_006592425.1 XM_006582192.1 XM_006592426.1 XM_003527275.2 XM_003606083.1	Medicago truncatula hypothetical protein (MTR_4g053430) mRNA, complete cds PREDICTED: Cicer arietinum uncharacterized LOC101513192 (LOC101513192), transcript variant X1, mRNA PREDICTED: Cicer arietinum uncharacterized LOC101513192 (LOC101513192), transcript variant X2, mRNA PREDICTED: Glycine max uncharacterized LOC100785469 (LOC100785469), transcript variant X3, mRNA PREDICTED: Glycine max uncha…	Medtr4g053430 Medtr8g102040 Medtr8g102045 Medtr8g102042	| hypothetical protein | HC | chr4:19383188-19380514 | 20130731 | hypothetical protein | HC | chr8:42907538-42908400 | 20130731 | hypothetical protein | HC | chr8:42905364-42906252 | 20130731 | hypothetical protein | HC | chr8:42903272-42904218 | 20130731
241	TR13118_c0_g1_i1	34-414(-)
242	TR13122_c0_g1_i1	309-1550(-)	XM_004489548.1	PREDICTED: Cicer arietinum F-box/kelch-repeat protein At3g27150-like (LOC101503675), mRNA	Medtr6g023805	| kelch repeat F-box protein | HC | chr6:8377449-8380930 | 20130731
243	TR13129_c0_g1_i1	389-727(+)
244	TR13181_c1_g1_i1	345-776(-)
245	TR13210_c0_g1_i1	38-850(-)			Medtr5g041940 Medtr4g081870	| NAC transcription factor-like protein | HC | chr5:18429509-18427695 | 20130731 | NAC transcription factor-like protein | HC | chr4:31873646-31871462 | 20130731
246	TR13259_c0_g1_i1	118-552(-)			Medtr3g462750 Medtr3g052720	| pentatricopeptide (PPR) repeat protein | HC | chr3:25087602-25087832 | 20130731 | organelle transcript processing protein, putative | HC | chr3:20868148-20864227 | 20130731
247	TR13330_c0_g1_i1	54-383(+)			Medtr3g093430	| ABC transporter B family protein | HC | chr3:42696248-42689173 | 20130731
248	TR13555_c0_g1_i1	115-525(-)	XM_003619318.1 XM_003619318.1 XM_004515097.1 XM_004515097.1	Medicago truncatula hypothetical protein (MTR_6g051550) mRNA, complete cds Medicago truncatula hypothetical protein (MTR_6g051550) mRNA, complete cds PREDICTED: Cicer arietinum uncharacterized LOC101499358 (LOC101499358), mRNA PREDICTED: Cicer arietinum uncharacterized LOC101499358 (LOC101499358), mRNA	Medtr0795s0020	| metal ion-binding protein, putative | HC | scaffold0795:4039-2711 | 20130731
249	TR13555_c0_g1_i2	72-482(-)			Medtr0795s0020	| metal ion-binding protein, putative | HC | scaffold0795:4039-2711 | 20130731
250	TR13817_c0_g2_i1	356-1099(-)	XM_003522967.2 XM_004516967.1 XM_003527040.2	PREDICTED: Glycine max expansin-A15-like (LOC100802401), mRNA PREDICTED: Cicer arietinum expansin-A15-like (LOC101497944), mRNA PREDICTED: Glycine max expansin-A15-like (LOC100799075), mRNA	Medtr4g081950 Medtr5g041700 Medtr6g012520 Medtr3g094040 Medtr3g466790 Medtr3g094060 Medtr3g435430	| expansin-A1-like protein | HC | chr4:31833405-31830763 | 20130731 | expansin A10 | HC | chr5:18302055-18299811 | 20130731 | expansin A10 | HC | chr6:3815849-3813982 | 20130731 | expansin A10 | HC | chr3:42965158-42967247 | 20130731 | expansin A10 | HC | chr3:27489977-27487700 | 20130731 | expansin A10 | HC | chr3:42973626-42975332 | 20130731 | expansin A10 | HC | chr3:11590733-11593257 | 201307…
251	TR13849_c0_g1_i1	256-606(+)
252	TR13893_c0_g1_i17	133-789(-) 987-1586(-)	XM_003595712.1	Medicago truncatula Ubiquinone biosynthesis monooxygenase COQ6 (MTR_2g060550) mRNA, complete cds	Medtr7g051960 Medtr7g051967 Medtr2g060550	| ubiquinone biosynthesis monooxygenase COQ6-like protein | HC | chr7:18246384-18240008 | 20130731 | hypothetical protein | HC | chr7:18249512-18247966 | 20130731 | ubiquinone biosynthesis monooxygenase COQ6-like protein | HC | chr2:25696497-25686530 | 20130731
253	TR13893_c0_g1_i8	685-1284(-)			Medtr7g051960 Medtr7g051967 Medtr2g060550	| ubiquinone biosynthesis monooxygenase COQ6-like protein | HC | chr7:18246384-18240008 | 20130731 | hypothetical protein | HC | chr7:18249512-18247966 | 20130731 | ubiquinone biosynthesis monooxygenase COQ6-like protein | HC | chr2:25696497-25686530 | 20130731
254	TR13894_c0_g1_i7	134-646(+)	XM_004496937.1	PREDICTED: Cicer arietinum uncharacterized LOC101497518 (LOC101497518), mRNA
255	TR13905_c0_g1_i2	1921-2481(+)	XM_003611757.1 XM_003611771.1 XM_004511916.1	Medicago truncatula Cc-nbs-lrr resistance protein (MTR_5g018060) mRNA, complete cds Medicago truncatula Disease resistance protein (MTR_5g018210) mRNA, complete cds PREDICTED: Cicer arietinum probable disease resistance protein At5g66900-like (LOC101505949), mRNA	Medtr5g018060 Medtr5g018070 Medtr5g018910 Medtr5g018190 Medtr5g018160 Medtr5g018050 Medtr5g018210 Medtr5g018120	| disease resistance protein (CC-NBS-LRR class) family protein | HC | chr5:6718035-6713433 | 20130731 | NBS-LRR disease resistance protein | HC | chr5:6726006-6721488 | 20130731 | plant broad-spectrum mildew resistance protein RPW8 | HC | chr5:7095143-7099246 | 20130731 | plant broad-spectrum mildew resistance protein RPW8 | LC | chr5:6762804-6759973 | 20130731 | NB-ARC domain disease resistance …
256	TR13921_c0_g1_i1	286-1356(-) 2662-3453(-) 1645-2130(-)			Medtr7g098430	| Pre-mRNA-processing factor 39 | HC | chr7:39392862-39401978 | 20130731
257	TR13921_c0_g1_i3	1763-3121(-) 286-1356(-)			Medtr7g098430	| Pre-mRNA-processing factor 39 | HC | chr7:39392862-39401978 | 20130731
258	TR13921_c0_g1_i5	1763-3118(-) 286-1356(-)			Medtr7g098430	| Pre-mRNA-processing factor 39 | HC | chr7:39392862-39401978 | 20130731
259	TR13921_c0_g1_i6	1645-3000(-) 286-1356(-)			Medtr7g098430	| Pre-mRNA-processing factor 39 | HC | chr7:39392862-39401978 | 20130731
260	TR13921_c0_g1_i9	286-1356(-) 2780-3571(-) 1763-2248(-)			Medtr7g098430	| Pre-mRNA-processing factor 39 | HC | chr7:39392862-39401978 | 20130731
261	TR13924_c1_g2_i1	1301-1816(-)
262	TR13924_c1_g2_i11	1373-1771(-)
263	TR13924_c1_g2_i14	1191-1706(-)
264	TR13924_c1_g2_i7	1371-1727(-)
265	TR13924_c1_g2_i8	1261-1617(-)
266	TR13924_c1_g2_i9	1301-1816(-)
267	TR13971_c0_g1_i4	4-429(+)			Medtr7g075520	| AAA-type ATPase family protein | HC | chr7:28282940-28277213 | 20130731
268	TR14146_c0_g1_i1		XM_003630942.1	Medicago truncatula Protein vip1 (MTR_8g105910) mRNA, complete cds	Medtr8g105910	| RNA recognition motif, a.k.a. RRM, RBD protein | HC | chr8:44708434-44705936 | 20130731
269	TR14186_c0_g1_i1	29-730(-)	XM_003620011.1	Medicago truncatula Myb-like protein (MTR_6g074860) mRNA, complete cds	Medtr6g074860	| myb transcription factor | HC | chr6:27795423-27791872 | 20130731
270	TR14187_c0_g1_i1	566-1357(-)
271	TR14303_c0_g1_i1		XM_003625088.1 XM_004493422.1	Medicago truncatula Heat stress transcription factor B-3 (MTR_7g091370) mRNA, complete cds PREDICTED: Cicer arietinum heat stress transcription factor B-3-like (LOC101502316), mRNA	Medtr7g091370	| heat shock transcription factor | HC | chr7:36075721-36078246 | 20130731
272	TR14918_c0_g1_i1	219-608(+)			Medtr1g089890	| hypothetical protein | HC | chr1:40253460-40252330 | 20130731
273	TR15378_c0_g1_i1	2-421(+)			Medtr6g083290 Medtr6g083270 Medtr6g082950 Medtr6g082830 Medtr6g083760 Medtr6g083210 Medtr6g082870 Medtr6g083740 Medtr6g082860	| Chitinase / Hevein / PR-4 / Wheatwin2 | HC | chr6:31192806-31189131 | 20130731 | Chitinase / Hevein / PR-4 / Wheatwin2 | HC | chr6:31175338-31171217 | 20130731 | receptor-like kinase | HC | chr6:30991721-30993152 | 20130731 | receptor-like kinase | HC | chr6:30944537-30945625 | 20130731 | receptor-like kinase | LC | chr6:31221513-31225018 | 20130731 | receptor-like kinase | HC | chr6:31145987-3…
274	TR15551_c0_g1_i1	193-495(+)
275	TR15634_c0_g1_i1	1038-1730(-) 244-603(-)			Medtr2g099790	| calmodulin-binding family protein | LC | chr2:42820442-42815264 | 20130731
276	TR15634_c0_g2_i1	244-1659(-)	XM_003597530.1	Medicago truncatula hypothetical protein (MTR_2g099790) mRNA, complete cds	Medtr2g099790	| calmodulin-binding family protein | LC | chr2:42820442-42815264 | 20130731
277	TR15768_c0_g1_i1	105-413(+)	XM_004485989.1 XM_003593925.1	PREDICTED: Cicer arietinum monothiol glutaredoxin-S10-like (LOC101493448), mRNA Medicago truncatula Monothiol glutaredoxin-S4 (MTR_2g019950) mRNA, complete cds	Medtr2g019950	| monothiol glutaredoxin-S2 protein | HC | chr2:6587344-6588014 | 20130731
278	TR15880_c0_g1_i1	236-655(-)			Medtr4g132300	| endonuclease/exonuclease/phosphatase family protein | HC | chr4:55285930-55288189 | 20130731
279	TR15888_c0_g1_i1	108-476(+)			Medtr4g112380	| nuclear transcription factor Y protein | HC | chr4:46082104-46086678 | 20130731
280	TR15916_c0_g1_i1		XM_004485771.1 XM_004485770.1 XM_004485769.1 XM_004485764.1 XM_004485765.1 XM_004485767.1 XM_004485761.1 XM_004485762.1 XM_004485766.1 XM_004485763.1 XM_004485768.1 XM_004485759.1 XM_004485760.1	PREDICTED: Cicer arietinum uncharacterized LOC101505154 (LOC101505154), transcript variant X14, mRNA PREDICTED: Cicer arietinum uncharacterized LOC101505154 (LOC101505154), transcript variant X13, mRNA PREDICTED: Cicer arietinum uncharacterized LOC101505154 (LOC101505154), transcript variant X12, mRNA PREDICTED: Cicer arietinum uncharacterized LOC101505154 (LOC101505154), transcript variant X7, m…	Medtr2g014370	| hypothetical protein | HC | chr2:4091297-4088004 | 20130731
281	TR16006_c0_g1_i1	187-1221(-)	XM_003607523.1 XM_003637605.1 XM_003607500.1 XM_004505445.1 XM_004505443.1 XM_003608967.1 XM_003607526.1 XM_004505441.1 XM_003605842.1 XM_006592402.1 XM_003526184.2 XM_007132826.1 XM_003539941.1 XM_007132798.1 XM_003527301.2 XM_003556944.2 XM_007132834.1	Medicago truncatula Cysteine proteinase EP-B (MTR_4g079770) mRNA, complete cds Medicago truncatula Cysteine protease (MTR_096s0019) mRNA, complete cds Medicago truncatula Cysteine protease (MTR_4g079470) mRNA, complete cds PREDICTED: Cicer arietinum vignain-like (LOC101512230), mRNA PREDICTED: Cicer arietinum vignain-like (LOC101511573), mRNA Medicago truncatula Cysteine proteinase (MTR_4g107930)…	Medtr4g079770 Medtr4g079470 Medtr4g107930 Medtr4g079800 Medtr4g047610 Medtr2g075830 Medtr5g022560	| papain family cysteine protease | HC | chr4:30880789-30882078 | 20130731 | papain family cysteine protease | HC | chr4:30720667-30719276 | 20130731 | papain family cysteine protease | HC | chr4:44732137-44730694 | 20130731 | papain family cysteine protease | HC | chr4:30891837-30893129 | 20130731 | papain family cysteine protease | HC | chr4:16868445-16867071 | 20130731 | papain family cysteine…
282	TR16008_c0_g1_i1		XM_004511752.1	PREDICTED: Cicer arietinum phytosulfokines 3-like (LOC101512147), mRNA
283	TR16029_c0_g1_i1		XM_004504658.1	PREDICTED: Cicer arietinum small RNA 2'-O-methyltransferase-like (LOC101499909), mRNA	Medtr4g094545	| small RNA methyltransferase | HC | chr4:38204603-38199083 | 20130731
284	TR16073_c0_g1_i1	164-661(+)			Medtr5g023030	| hypothetical protein | HC | chr5:9140244-9141297 | 20130731
285	TR16135_c0_g1_i1		XM_003607053.1	Medicago truncatula Auxin-induced protein-like protein (MTR_4g072250) mRNA, complete cds	Medtr4g072250 Medtr4g072480	| SAUR-like auxin-responsive family protein | HC | chr4:27415423-27415808 | 20130731 | SAUR-like auxin-responsive family protein | HC | chr4:27475810-27475532 | 20130731
286	TR16457_c0_g1_i1	177-503(+)
287	TR16796_c0_g2_i1	208-2058(+)	XM_004503764.1	PREDICTED: Cicer arietinum probable peptide transporter At1g52190-like (LOC101503966), mRNA	Medtr8g103233	| peptide/nitrate transporter plant | HC | chr8:43461176-43464017 | 20130731
288	TR16982_c0_g1_i1	63-386(+)			Medtr3g097120	| SAUR-like auxin-responsive family protein | HC | chr3:44502138-44501166 | 20130731
289	TR17182_c0_g1_i1	244-1029(+)			Medtr3g080990	| bidirectional sugar transporter | HC | chr3:36674946-36676295 | 20130731
290	TR17567_c0_g1_i1	226-573(-)
291	TR17631_c0_g1_i1	234-776(-) 118-417(+)	XM_004501456.1 XM_004501455.1 XM_004501455.1 XM_004501456.1	PREDICTED: Cicer arietinum uncharacterized LOC101498288 (LOC101498288), transcript variant X2, mRNA PREDICTED: Cicer arietinum uncharacterized LOC101498288 (LOC101498288), transcript variant X1, mRNA PREDICTED: Cicer arietinum uncharacterized LOC101498288 (LOC101498288), transcript variant X1, mRNA PREDICTED: Cicer arietinum uncharacterized LOC101498288 (LOC101498288), transcript variant X2, mRNA	Medtr3g103260	| hypothetical protein | HC | chr3:47591934-47592702 | 20130731
292	TR17631_c0_g2_i1	234-785(-)			Medtr3g103260	| hypothetical protein | HC | chr3:47591934-47592702 | 20130731
293	TR17656_c0_g1_i1	450-1400(+)	XM_003601372.1 XM_004501994.1 XM_003601372.1 XM_004501994.1	Medicago truncatula hypothetical protein (MTR_3g080510) mRNA, complete cds PREDICTED: Cicer arietinum uncharacterized LOC101507726 (LOC101507726), mRNA Medicago truncatula hypothetical protein (MTR_3g080510) mRNA, complete cds PREDICTED: Cicer arietinum uncharacterized LOC101507726 (LOC101507726), mRNA	Medtr3g080510	| bromodomain associated protein | HC | chr3:36430247-36427134 | 20130731
294	TR17656_c0_g2_i1	450-932(+) 1100-1399(+)			Medtr3g080510	| bromodomain associated protein | HC | chr3:36430247-36427134 | 20130731
295	TR17664_c0_g1_i1	237-1037(+)
296	TR17917_c0_g1_i1	300-617(+)			Medtr1g103540	| biopterin transport-related protein BT1 | HC | chr1:46857278-46858540 | 20130731
297	TR17954_c0_g2_i1	127-495(+)
298	TR18044_c0_g2_i1	238-804(-)	XM_003592603.1	Medicago truncatula Protein MKS1 (MTR_1g110570) mRNA, complete cds	Medtr1g110570	| VQ motif protein | HC | chr1:49892623-49891664 | 20130731
299	TR18088_c0_g1_i4	790-1212(-)
300	TR18089_c1_g2_i13	1190-1504(-)
301	TR18121_c0_g3_i2	439-1704(+)
302	TR18121_c0_g4_i1	100-639(+)
303	TR18121_c0_g4_i3	100-639(+)
304	TR18121_c0_g4_i5	100-639(+)
305	TR18124_c0_g1_i1	303-2987(-)			Medtr2g101390	| zinc phosphodiesterase, putative | HC | chr2:43590628-43596774 | 20130731
306	TR18139_c0_g1_i4	1073-2974(-)			Medtr4g080777 Medtr6g038090 Medtr8g018750	| disease resistance protein (TIR-NBS-LRR class), putative | LC | chr4:31243045-31248009 | 20130731 | disease resistance protein (TIR-NBS-LRR class), putative | LC | chr6:13607999-13615713 | 20130731 | disease resistance protein (TIR-NBS-LRR class), putative | LC | chr8:6473437-6472460 | 20130731
307	TR18149_c2_g3_i3	134-502(+)
308	TR18153_c0_g1_i8	714-1043(-)			Medtr5g032380	| ubiquitin carboxy-terminal hydrolase | HC | chr5:13903707-13894717 | 20130731
309	TR18193_c0_g1_i1	269-577(-)
310	TR18311_c0_g1_i1		XM_004488960.1 XM_004488961.1 XM_004488962.1 XM_004488963.1 XM_004488960.1 XM_004488961.1 XM_004488962.1 XM_004488963.1 XM_004488960.1 XM_004488961.1 XM_004488962.1 XM_004488963.1	PREDICTED: Cicer arietinum uncharacterized LOC101494005 (LOC101494005), transcript variant X1, mRNA PREDICTED: Cicer arietinum uncharacterized LOC101494005 (LOC101494005), transcript variant X2, mRNA PREDICTED: Cicer arietinum uncharacterized LOC101494005 (LOC101494005), transcript variant X3, mRNA PREDICTED: Cicer arietinum uncharacterized LOC101494005 (LOC101494005), transcript variant X4, mRNA…
311	TR18500_c0_g1_i1	74-553(+)			Medtr6g004240	| lisH domain and HEAT repeat KIAA1468-like protein | HC | chr6:200836-208064 | 20130731
312	TR18512_c0_g1_i1	81-383(-)
313	TR18565_c0_g1_i1	636-1034(-)			Medtr7g026520	| transmembrane protein, putative | HC | chr7:8800563-8794554 | 20130731
314	TR18565_c0_g1_i2	628-1026(-)			Medtr7g026520	| transmembrane protein, putative | HC | chr7:8800563-8794554 | 20130731
315	TR18572_c0_g1_i1	29-430(-)
316	TR18618_c0_g1_i1	78-395(+)
317	TR18618_c0_g2_i1	78-395(+)
318	TR19511_c0_g1_i1	26-919(+)			Medtr4g132690	| hypothetical protein | HC | chr4:55477696-55476620 | 20130731
319	TR19524_c0_g1_i1	225-1418(+)	XM_004499751.1	PREDICTED: Cicer arietinum WAT1-related protein At5g07050-like (LOC101504704), mRNA	Medtr3g012420	| nodulin MtN21/EamA-like transporter family protein | HC | chr3:3435308-3427419 | 20130731
320	TR19586_c0_g2_i2	125-1378(+)	XM_003597788.1	Medicago truncatula Lys-63-specific deubiquitinase BRCC36 (MTR_2g103110) mRNA, complete cds	Medtr2g103110	| Mov34/MPN/PAD-1 family protein | HC | chr2:44442391-44447886 | 20130731
321	TR19603_c0_g2_i1	332-1582(+)	XM_004505276.1 XM_003607806.1	PREDICTED: Cicer arietinum uncharacterized LOC101508156 (LOC101508156), mRNA Medicago truncatula hypothetical protein (MTR_4g083590) mRNA, complete cds	Medtr4g083590	| GDP-fucose protein O-fucosyltransferase | HC | chr4:32559458-32561710 | 20130731
322	TR20015_c0_g1_i1	86-406(+)
323	TR20015_c0_g2_i1	86-406(+)
324	TR20067_c0_g1_i1	276-599(-)
325	TR20067_c0_g2_i1	276-599(-)
326	TR20697_c0_g1_i1		XM_003600129.1 XM_003600130.1	Medicago truncatula Major pollen allergen Bet v 1-L (MTR_3g055120) mRNA, complete cds Medicago truncatula Major pollen allergen Bet v 1-L (MTR_3g055120) mRNA, complete cds	Medtr3g055120	| pathogenesis-related protein bet V I family protein | HC | chr3:21659064-21657810 | 20130731
327	TR20718_c0_g1_i1	483-800(-)
328	TR20997_c0_g1_i1	93-461(+)			Medtr7g104680	| iron-sulfur assembly IscA-like protein | HC | chr7:42426265-42425301 | 20130731
329	TR20997_c0_g2_i1	93-461(+)			Medtr7g104680	| iron-sulfur assembly IscA-like protein | HC | chr7:42426265-42425301 | 20130731
330	TR21145_c0_g1_i1	298-1881(+)	XM_003532506.2 XM_007159202.1	PREDICTED: Glycine max internal alternative NAD(P)H-ubiquinone oxidoreductase A1, mitochondrial-like (LOC100805330), mRNA Phaseolus vulgaris hypothetical protein (PHAVU_002G223400g) mRNA, complete cds	Medtr4g090580	| NAD(P)H dehydrogenase B2 | HC | chr4:35919171-35914965 | 20130731
331	TR21152_c0_g2_i1	320-883(+)			Medtr5g019870	| polyol/monosaccharide transporter 1 | HC | chr5:7538399-7540924 | 20130731
332	TR21152_c0_g2_i2	46-744(+)			Medtr5g019870	| polyol/monosaccharide transporter 1 | HC | chr5:7538399-7540924 | 20130731
333	TR21220_c0_g1_i1	159-1031(+)	XM_004496542.1	PREDICTED: Cicer arietinum F-box protein PP2-A13-like (LOC101507907), mRNA	Medtr0113s0040 Medtr1g101390	| F-box protein | HC | scaffold0113:10916-7345 | 20130731 | F-box protein PP2-A13 | HC | chr1:45798273-45801854 | 20130731
334	TR21227_c0_g1_i1	19-2025(+)			Medtr3g087730	| sulfate/bicarbonate/oxalate exchanger and transporter sat-1 | HC | chr3:39743009-39746866 | 20130731
335	TR21234_c0_g2_i1	226-561(+)
336	TR21266_c0_g1_i1	80-592(+)	XM_003603544.1 XM_004501138.1	Medicago truncatula 2-on-2 hemoglobin (MTR_3g109420) mRNA, complete cds PREDICTED: Cicer arietinum group 2 truncated hemoglobin GlbO-like (LOC101509739), transcript variant X1, mRNA	Medtr3g109420	| 2-on-2 hemoglobin | HC | chr3:50607646-50609269 | 20130731
337	TR21297_c0_g1_i1	17-364(-)			Medtr1g111300	| hypothetical protein | HC | chr1:50274195-50274709 | 20130731
338	TR21297_c0_g2_i1	170-517(-)			Medtr1g111300	| hypothetical protein | HC | chr1:50274195-50274709 | 20130731
339	TR21489_c0_g1_i1	77-718(-)	NM_001250530.2 NM_001250392.2 XM_004493738.1 XM_002276377.2 XM_011084741.1	Glycine max uncharacterized LOC100499888 (LOC100499888), mRNA Glycine max uncharacterized LOC100306343 (LOC100306343), mRNA PREDICTED: Cicer arietinum vacuolar protein sorting-associated protein 2 homolog 3-like (LOC101493614), mRNA PREDICTED: Vitis vinifera vacuolar protein sorting-associated protein 2 homolog 3 (LOC100242937), mRNA PREDICTED: Sesamum indicum vacuolar protein sorting-associated …	Medtr1g069715	| cytochrome P450 family protein | LC | chr1:30367208-30373894 | 20130731
340	TR21898_c0_g1_i1	124-468(+)	XM_003625617.1	Medicago truncatula Auxin-induced protein 6B (MTR_7g101740) mRNA, complete cds	Medtr7g101740	| SAUR-like auxin-responsive family protein | HC | chr7:41011230-41010690 | 20130731
341	TR21912_c0_g1_i4	165-1469(+)	XM_004495227.1 XM_006593970.1 XM_006593971.1 XM_006593972.1 XM_006588625.1 XM_003536897.2	PREDICTED: Cicer arietinum TBC1 domain family member 15-like (LOC101503831), mRNA PREDICTED: Glycine max TBC1 domain family member 15-like (LOC100789903), transcript variant X1, mRNA PREDICTED: Glycine max TBC1 domain family member 15-like (LOC100789903), transcript variant X2, mRNA PREDICTED: Glycine max TBC1 domain family member 15-like (LOC100789903), transcript variant X3, mRNA PREDICTED: Gly…	Medtr1g072400 Medtr1g069705	| Rab-GTPase-TBC domain protein | LC | chr1:32136700-32132644 | 20130731 | Ypt/Rab-GAP domain of gyp1p superfamily protein | HC | chr1:30360034-30352916 | 20130731
342	TR21950_c0_g2_i3	398-1549(+)	XM_004490876.1 XM_004490877.1 NM_001250925.1 XM_006575464.1 XM_007141749.1 XM_006601907.1 XM_003519327.2 XM_006595451.1 XM_004503163.1 XM_004490878.1 XM_004490879.1 XM_004490880.1	PREDICTED: Cicer arietinum proline transporter 1-like (LOC101514641), transcript variant X1, mRNA PREDICTED: Cicer arietinum proline transporter 1-like (LOC101514641), transcript variant X2, mRNA Glycine max uncharacterized LOC100500168 (LOC100500168), mRNA PREDICTED: Glycine max proline transporter 1-like (LOC100816930), transcript variant X2, mRNA Phaseolus vulgaris hypothetical protein (PHAVU_…	Medtr5g081630	| transmembrane amino acid transporter family protein | HC | chr5:34974524-34979441 | 20130731
343	TR21970_c0_g2_i1	203-1336(-)			Medtr1g008740	| NAC transcription factor-like protein | HC | chr1:1057858-1061279 | 20130731
344	TR22006_c0_g2_i1	142-1134(-)	XM_004495819.1	PREDICTED: Cicer arietinum peroxidase 5-like (LOC101493509), mRNA	Medtr1g086490 Medtr1g086320	| cationic peroxidase | HC | chr1:38697783-38696755 | 20130731 | cationic peroxidase | HC | chr1:38628179-38629883 | 20130731
345	TR22014_c1_g1_i1	231-881(+)	XM_004513616.1	PREDICTED: Cicer arietinum cytochrome b5 reductase 4-like (LOC101496733), mRNA	Medtr0085s0010	| cytochrome b5-like heme/steroid-binding domain protein | HC | scaffold0085:25603-30992 | 20130731
346	TR22080_c0_g4_i2	153-1976(-)			Medtr1g041815 Medtr1g041875 Medtr1g041885 Medtr1g042310	| peptide transporter 1 | HC | chr1:15725730-15730453 | 20130731 | peptide transporter | HC | chr1:15753018-15756132 | 20130731 | peptide transporter PTR3-like protein | HC | chr1:15764569-15766998 | 20130731 | peptide transporter | HC | chr1:15774842-15780331 | 20130731
347	TR22086_c0_g1_i1	437-1189(+)			Medtr3g021060	| Pmr5/Cas1p GDSL/SGNH-like acyl-esterase family protein | HC | chr3:6126802-6132525 | 20130731
348	TR22158_c0_g1_i3	228-1964(-)			Medtr8g024100	| Serine/Threonine kinase family protein | HC | chr8:8817813-8824200 | 20130731
349	TR22158_c0_g1_i7	228-1388(-) 1527-2228(-)			Medtr8g024100	| Serine/Threonine kinase family protein | HC | chr8:8817813-8824200 | 20130731
350	TR22165_c0_g4_i1	246-635(+)			Medtr4g118510	| hypothetical protein | HC | chr4:49084996-49088873 | 20130731
351	TR22165_c0_g6_i1	246-548(+)			Medtr4g118510	| hypothetical protein | HC | chr4:49084996-49088873 | 20130731
352	TR22178_c0_g2_i1	141-512(+)			Medtr6g045467 Medtr4g117360 Medtr7g010900	| DUF21 domain plant protein | HC | chr6:16387634-16392933 | 20130731 | DUF21 domain plant protein | HC | chr4:48666950-48672872 | 20130731 | DUF21 domain plant protein | HC | chr7:2792470-2796635 | 20130731
353	TR22203_c0_g2_i2	708-1040(+)			Medtr1g069320	| pfkB family carbohydrate kinase | HC | chr1:29930923-29924862 | 20130731
354	TR22281_c0_g3_i1	47-907(+)			Medtr6g021510	| membrane protein | HC | chr6:7383365-7377596 | 20130731
355	TR22460_c0_g1_i1		XM_004488141.1	PREDICTED: Cicer arietinum uncharacterized LOC101503249 (LOC101503249), mRNA	Medtr2g046150	| DUF538 family protein | HC | chr2:20239117-20238325 | 20130731
356	TR22601_c0_g1_i1		XM_004515064.1	PREDICTED: Cicer arietinum uncharacterized LOC101512175 (LOC101512175), mRNA	Medtr6g034805	| transmembrane protein, putative | HC | chr6:12123968-12122978 | 20130731
357	TR22789_c0_g1_i1	469-1467(-)	XM_004497586.1	PREDICTED: Cicer arietinum nuclear transcription factor Y subunit A-2-like (LOC101500532), mRNA	Medtr1g056530	| CCAAT-binding transcription factor | HC | chr1:24696883-24699607 | 20130731
358	TR22789_c0_g1_i2	469-1467(-)	XM_003590278.1	Medicago truncatula Nuclear transcription factor Y subunit A-10 (MTR_1g056530) mRNA, complete cds	Medtr1g056530	| CCAAT-binding transcription factor | HC | chr1:24696883-24699607 | 20130731
359	TR23148_c0_g1_i1	108-854(+)	XM_003616218.1 XM_003616219.1 XM_004490769.1	Medicago truncatula Nudix hydrolase (MTR_5g078020) mRNA, complete cds Medicago truncatula Nudix hydrolase (MTR_5g078020) mRNA, complete cds PREDICTED: Cicer arietinum nudix hydrolase 17, mitochondrial-like (LOC101502510), mRNA	Medtr5g078020	| nudix hydrolase-like protein | HC | chr5:33316456-33319384 | 20130731
360	TR23174_c0_g1_i1	351-962(+)			Medtr8g012965	| lipid-A-disaccharide synthase | HC | chr8:3955086-3951009 | 20130731
361	TR23198_c0_g2_i1	189-527(-)
362	TR23285_c0_g2_i1	217-1956(-)	XM_004493576.1	PREDICTED: Cicer arietinum probable indole-3-acetic acid-amido synthetase GH3.6-like (LOC101494254), transcript variant X1, mRNA	Medtr7g094330 Medtr7g094190	| indole-3-acetic acid-amido synthetase | HC | chr7:37542974-37544015 | 20130731 | indole-3-acetic acid-amido synthetase | HC | chr7:37489500-37486714 | 20130731
363	TR23590_c0_g1_i1	174-710(-)	XM_003599243.1 XM_004500272.1	Medicago truncatula Wound-induced protein (MTR_3g031270) mRNA, complete cds PREDICTED: Cicer arietinum wound-induced protein 1-like (LOC101492883), mRNA	Medtr3g031270	| wound-induced-like protein | HC | chr3:26985723-26986550 | 20130731
364	TR23641_c0_g1_i1	380-832(+)
365	TR23805_c0_g1_i1	50-418(-)
366	TR24003_c0_g1_i1	753-1214(+)
367	TR24231_c0_g1_i1	262-591(-)
368	TR24435_c0_g1_i1		XM_003604411.1 XM_003604408.1	Medicago truncatula hypothetical protein (MTR_4g012610) mRNA, complete cds Medicago truncatula hypothetical protein (MTR_4g012580) mRNA, complete cds	Medtr4g012610 Medtr4g012580	| hypothetical protein | HC | chr4:3345727-3345003 | 20130731 | hypothetical protein | HC | chr4:3340351-3339809 | 20130731
369	TR24592_c0_g1_i1	127-624(+)			Medtr7g086200	| plastocyanin-like domain protein | HC | chr7:33427659-33428402 | 20130731
370	TR24621_c0_g2_i1	183-614(+)
371	TR24753_c0_g1_i1	113-1543(+)	XM_004487887.1	PREDICTED: Cicer arietinum G-type lectin S-receptor-like serine/threonine-protein kinase At5g24080-like (LOC101493461), transcript variant X1, mRNA	Medtr2g036490 Medtr2g036460	| receptor-like kinase | HC | chr2:15791602-15794132 | 20130731 | receptor-like kinase | HC | chr2:15780546-15778002 | 20130731
372	TR25078_c0_g1_i1	38-421(+)			Medtr4g119500	| nuclear transcription factor Y protein | HC | chr4:49537020-49536317 | 20130731
373	TR25109_c0_g1_i1	322-804(+)			Medtr7g069590	| helix loop helix DNA-binding domain protein | HC | chr7:25645518-25644662 | 20130731
374	TR25470_c0_g1_i1	37-666(-)			Medtr2g089380	| transmembrane protein, putative | HC | chr2:37768309-37769290 | 20130731
375	TR25490_c0_g1_i1		XM_003609542.1	Medicago truncatula TMV resistance protein N (MTR_4g118880) mRNA, complete cds	Medtr4g020535 Medtr4g021057 Medtr4g020640 Medtr4g023400 Medtr4g020850 Medtr4g020550 Medtr4g021023 Medtr4g021170 Medtr0552s0010 Medtr7g088950 Medtr4g020590	| disease resistance protein (TIR-NBS-LRR class) | LC | chr4:6537211-6529032 | 20130731 | disease resistance protein (TIR-NBS-LRR class) | LC | chr4:6791029-6798592 | 20130731 | disease resistance protein (TIR-NBS-LRR class) | LC | chr4:6628037-6617703 | 20130731 | disease resistance protein (TIR-NBS-LRR class) | LC | chr4:7891960-7882332 | 20130731 | disease resistance protein (TIR-NBS-LRR class…
376	TR25491_c0_g1_i1	116-529(-)
377	TR25603_c0_g1_i1	340-1302(-)	XM_003627419.1	Medicago truncatula RING-H2 finger protein ATL3C (MTR_8g023400) mRNA, complete cds	Medtr8g023400	| zinc finger, C3HC4 type (RING finger) protein | HC | chr8:8435238-8433493 | 20130731
378	TR25647_c0_g1_i1		XM_004491837.1 XM_003531827.2 XM_003552556.2	PREDICTED: Cicer arietinum uncharacterized LOC101510215 (LOC101510215), mRNA PREDICTED: Glycine max uncharacterized LOC100527287 (LOC100527287), mRNA PREDICTED: Glycine max uncharacterized LOC100785946 (LOC100785946), mRNA	Medtr7g016060	| NADH-ubiquinone reductase complex 1 MLRQ subunit | HC | chr7:5089778-5088671 | 20130731
379	TR25668_c0_g1_i1	119-526(-)
380	TR25934_c0_g1_i1	190-498(+)
381	TR25945_c0_g1_i1	285-1541(+)			Medtr2g005350	| core-2/I-branching enzyme | HC | chr2:139477-137301 | 20130731
382	TR25978_c0_g1_i1	210-710(-)			Medtr4g102670	| ethylene response factor | HC | chr4:42561508-42560873 | 20130731
383	TR25988_c0_g1_i1	120-470(+)
384	TR25988_c0_g2_i1	120-470(+)
385	TR26042_c0_g1_i1	384-728(+)
386	TR26047_c0_g1_i1	146-676(+)			Medtr7g059255	| transmembrane protein, putative | HC | chr7:21455300-21450427 | 20130731
387	TR26047_c0_g1_i2	146-562(+)
388	TR26083_c0_g1_i1	185-1402(+)	XM_004489641.1	PREDICTED: Cicer arietinum probable polygalacturonase At3g15720-like (LOC101506686), mRNA	Medtr6g028080	| polygalacturonase | HC | chr6:9978081-9985497 | 20130731
389	TR26083_c0_g2_i1	116-457(+)			Medtr6g028080	| polygalacturonase | HC | chr6:9978081-9985497 | 20130731
390	TR26288_c0_g1_i3	92-721(+)			Medtr8g043970	| calmodulin-domain kinase CDPK protein | HC | chr8:16814532-16819105 | 20130731
391	TR26294_c0_g1_i3	68-676(+)			Medtr3g111330	| zinc-binding dehydrogenase family oxidoreductase | HC | chr3:52022989-52018972 | 20130731
392	TR26322_c0_g1_i1	465-998(-)			Medtr3g082050 Medtr3g081580 Medtr3g081690 Medtr3g081640	| ZIP zinc/iron transport family protein | HC | chr3:37017472-37020905 | 20130731 | ZIP zinc/iron transport family protein | HC | chr3:36938404-36941617 | 20130731 | ZIP zinc/iron transport family protein | HC | chr3:36989575-36995192 | 20130731 | ZIP zinc/iron transport family protein | HC | chr3:36955213-36957234 | 20130731
393	TR26322_c0_g1_i2	47-604(-)			Medtr3g081640	| ZIP zinc/iron transport family protein | HC | chr3:36955213-36957234 | 20130731
394	TR26569_c5_g2_i18	10-354(-)
395	TR26569_c5_g2_i5	10-354(-)
396	TR26581_c0_g2_i4	1790-2755(+) 557-913(+)			Medtr4g119400 Medtr1g056800	| sucrose nonfermenting-like protein | HC | chr4:49457742-49449728 | 20130731 | embryo defective 2016 protein | HC | chr1:24856332-24873221 | 20130731
397	TR26602_c0_g1_i3	1278-2708(-) 587-1369(-)	XM_003590230.1 XM_004499900.1 XM_006587239.1 XM_003548131.2 XM_006587240.1 XM_007152189.1	Medicago truncatula Cleavage and polyadenylation specificity factor subunit (MTR_1g050920) mRNA, complete cds PREDICTED: Cicer arietinum cleavage and polyadenylation specificity factor subunit 2-like (LOC101489524), mRNA PREDICTED: Glycine max cleavage and polyadenylation specificity factor subunit 2-like (LOC100777002), transcript variant X1, mRNA PREDICTED: Glycine max cleavage and polyadenylat…	Medtr1g050492	| cleavage and polyadenylation specificity factor subunit 2 | HC | chr1:19478035-19486897 | 20130731
398	TR26616_c0_g1_i14	279-581(+)
399	TR26616_c0_g1_i2	91-945(+)
400	TR26616_c0_g1_i3	320-925(+)
401	TR26616_c0_g1_i4	91-561(+)
402	TR26617_c2_g11_i11	370-948(+)			Medtr3g110028	| transcription repressor MYB5 | HC | chr3:50889343-50895792 | 20130731
403	TR26617_c2_g11_i12	370-948(+)			Medtr3g110028	| transcription repressor MYB5 | HC | chr3:50889343-50895792 | 20130731
404	TR26617_c2_g11_i8	370-765(+)			Medtr3g110028	| transcription repressor MYB5 | HC | chr3:50889343-50895792 | 20130731
405	TR26622_c0_g1_i1	808-1347(+) 1430-1753(+)			Medtr6g453040 Medtr3g009190 Medtr3g091070 Medtr3g009200	| rossmann-fold NAD(P)-binding domain protein | HC | chr6:18640336-18638299 | 20130731 | rossmann-fold NAD(P)-binding domain protein | HC | chr3:1835483-1841275 | 20130731 | rossmann-fold NAD(P)-binding domain protein | HC | chr3:41384833-41378959 | 20130731 | NAD(P)-binding rossmann-fold protein | HC | chr3:1845204-1843549 | 20130731
406	TR26624_c0_g1_i1	88-699(+)	XM_004489826.1	PREDICTED: Cicer arietinum uncharacterized LOC101489149 (LOC101489149), mRNA	Medtr5g035310	| thiol-disulfide oxidoreductase DCC | HC | chr5:15363912-15359797 | 20130731
407	TR26631_c1_g5_i1	89-532(+)
408	TR26632_c1_g3_i13	381-740(+)			Medtr1g070490	| glycosyltransferase family 8 protein | HC | chr1:31293246-31299960 | 20130731
409	TR26643_c0_g1_i6	1436-1744(+)
410	TR26643_c0_g1_i8	1420-1728(+)
411	TR26645_c1_g1_i1	398-808(-)
412	TR26645_c1_g1_i2	398-808(-)
413	TR26645_c1_g1_i4	398-808(-)
414	TR26653_c0_g3_i2	741-1067(-)			Medtr5g066710 Medtr3g099777	| E3 ubiquitin-protein ligase UPL1-like protein | HC | chr5:28174356-28156957 | 20130731 | E3 ubiquitin-protein ligase UPL1-like protein | HC | chr3:45763706-45778962 | 20130731
415	TR26654_c0_g1_i1	29-397(-)			Medtr4g093920	| leguminosin group485 secreted peptide | HC | chr4:37188053-37186851 | 20130731
416	TR26654_c0_g1_i16		XM_003608377.1 XM_004504880.1 XM_004504781.1 XM_004504782.1	Medicago truncatula hypothetical protein (MTR_4g093950) mRNA, complete cds PREDICTED: Cicer arietinum seroin-like (LOC101490735), mRNA PREDICTED: Cicer arietinum proline-rich receptor-like protein kinase PERK2-like (LOC101509326), mRNA PREDICTED: Cicer arietinum mucin-2-like (LOC101509640), mRNA	Medtr4g093940 Medtr4g093920 Medtr4g093910 Medtr4g093950	| leguminosin group485 secreted peptide | HC | chr4:37181301-37182058 | 20130731 | leguminosin group485 secreted peptide | HC | chr4:37188053-37186851 | 20130731 | leguminosin group485 secreted peptide | HC | chr4:37189409-37190238 | 20130731 | hypothetical protein | HC | chr4:37180366-37179506 | 20130731
417	TR26663_c1_g10_i2	858-1178(-)			Medtr1g046790 Medtr1g046510	| hydroxyethylthiazole kinase family protein | HC | chr1:17656037-17657819 | 20130731 | hydroxyethylthiazole kinase family protein | HC | chr1:17530639-17528192 | 20130731
418	TR26663_c1_g10_i6	1122-1442(-)			Medtr1g046790 Medtr1g046510	| hydroxyethylthiazole kinase family protein | HC | chr1:17656037-17657819 | 20130731 | hydroxyethylthiazole kinase family protein | HC | chr1:17530639-17528192 | 20130731
419	TR26787_c0_g2_i1	252-728(-)			Medtr7g108775	| DUF538 family protein | HC | chr7:44427689-44427207 | 20130731
420	TR26789_c0_g1_i1	137-1699(+)	XM_004496696.1	PREDICTED: Cicer arietinum sugar transport protein 13-like (LOC101498934), mRNA	Medtr1g104770 Medtr1g104780 Medtr1g104750	| sugar porter (SP) family MFS transporter | HC | chr1:47196606-47198839 | 20130731 | sugar porter (SP) family MFS transporter | HC | chr1:47207339-47213258 | 20130731 | sugar porter (SP) family MFS transporter | HC | chr1:47183718-47186367 | 20130731
421	TR26841_c0_g1_i1	31-477(-)
422	TR26858_c0_g1_i1	35-373(-)
423	TR27025_c0_g1_i1	326-1219(-)			Medtr3g080000 Medtr3g080010	| ribonuclease 3-like protein | HC | chr3:36160813-36156170 | 20130731 | double-stranded RNA-binding motif protein | LC | chr3:36163396-36162490 | 20130731
424	TR27048_c0_g1_i1	255-1385(-)			Medtr7g093330	| cysteine/histidine-rich C1 domain protein | LC | chr7:37082348-37083768 | 20130731
425	TR27309_c1_g1_i6	167-577(-)			Medtr3g068140 Medtr5g080650	| pattern formation protein GNOM protein | HC | chr3:30775252-30768570 | 20130731 | pattern formation protein GNOM protein | HC | chr5:34512394-34520250 | 20130731
426	TR27324_c0_g1_i2	642-1235(-) 439-759(+) 239-553(-)	XM_004492879.1 XM_003551666.2 XM_004492879.1 XM_003551666.2 XM_003542738.2 XM_007133510.1 XM_003542738.2 XM_007133510.1	PREDICTED: Cicer arietinum leucine carboxyl methyltransferase 2-like (LOC101510447), transcript variant X1, mRNA PREDICTED: Glycine max leucine carboxyl methyltransferase 2-like (LOC100818890), transcript variant X1, mRNA PREDICTED: Cicer arietinum leucine carboxyl methyltransferase 2-like (LOC101510447), transcript variant X1, mRNA PREDICTED: Glycine max leucine carboxyl methyltransferase 2-like…	Medtr7g081715	| leucine carboxyl methyltransferase | HC | chr7:31364736-31351588 | 20130731
427	TR27324_c0_g1_i4	840-1433(-) 637-957(+) 437-751(-)			Medtr7g081715	| leucine carboxyl methyltransferase | HC | chr7:31364736-31351588 | 20130731
428	TR27365_c0_g2_i2	176-1123(+)			Medtr7g086010 Medtr7g086030	| glycoside hydrolase family 3 protein | HC | chr7:33349671-33346791 | 20130731 | beta-D-glucoside glucohydrolase | HC | chr7:33357368-33353175 | 20130731
429	TR27482_c0_g2_i1	236-1162(+)	XM_004504129.1 XM_003629914.1	PREDICTED: Cicer arietinum serine/threonine-protein kinase SAPK7-like (LOC101489533), mRNA Medicago truncatula Serine/threonine protein kinase (MTR_8g088740) mRNA, complete cds	Medtr8g088740	| Serine/Threonine kinase family protein | HC | chr8:36861632-36863829 | 20130731
430	TR27514_c0_g1_i1	202-750(+)			Medtr4g013270	| CASP ARALYDRAFT-like protein | HC | chr4:3676397-3674459 | 20130731
431	TR27589_c0_g2_i1	99-1268(-)	XM_007161278.1 XM_010557994.1 XM_010427133.1 XM_010516080.1 XM_010516081.1 XM_010504356.1 XM_008343448.1	Phaseolus vulgaris hypothetical protein (PHAVU_001G0609001g) mRNA, complete cds PREDICTED: Tarenaya hassleriana actin-related protein 2 (LOC104825634), mRNA PREDICTED: Camelina sativa actin-related protein 2-like (LOC104710516), mRNA PREDICTED: Camelina sativa actin-related protein 2-like (LOC104790346), transcript variant X1, mRNA PREDICTED: Camelina sativa actin-related protein 2-like (LOC10479…	Medtr7g027185	| actin-related protein ARP4 | HC | chr7:9211642-9202153 | 20130731
432	TR27609_c0_g9_i1	74-445(-)
433	TR27614_c0_g1_i1	170-1573(+)	XM_004494529.1 XM_003626166.1 XM_006577162.1 XM_003554594.2 XM_003520753.2 XM_007146952.1 XM_006577163.1 XM_006577164.1 XM_007146951.1 XM_007146951.1 XM_007146951.1 XM_006577162.1 XM_006577163.1 XM_006577164.1 XM_004494529.1 XM_003626166.1 XM_003554594.2 XM_003520753.2 XM_007146952.1 XM_007146951.1 XM_006577162.1 XM_006577162.1 XM_004494529.1 XM_004494529.1 XM_004494530.1 XM_004494530.1 XM_004494…	PREDICTED: Cicer arietinum heparan-alpha-glucosaminide N-acetyltransferase-like (LOC101495310), transcript variant X1, mRNA Medicago truncatula Heparan-alpha-glucosaminide N-acetyltransferase (MTR_7g112720) mRNA, complete cds PREDICTED: Glycine max heparan-alpha-glucosaminide N-acetyltransferase-like (LOC100820162), transcript variant X2, mRNA PREDICTED: Glycine max heparan-alpha-glucosaminide N-…	Medtr7g112720	| heparan-alpha-glucosaminide N-acetyltransferase-like protein | HC | chr7:46378002-46382627 | 20130731
434	TR27614_c0_g1_i16	170-1519(+)			Medtr7g112720	| heparan-alpha-glucosaminide N-acetyltransferase-like protein | HC | chr7:46378002-46382627 | 20130731
435	TR27994_c0_g1_i1		XM_006397278.1	Eutrema salsugineum hypothetical protein (EUTSA_v10029205mg) mRNA, complete cds
436	TR28001_c0_g1_i1	440-1000(+)			Medtr1g057560	| exocyst subunit exo70 family protein | HC | chr1:25290992-25284171 | 20130731
437	TR28082_c0_g1_i1	13-417(-)
438	TR28144_c0_g1_i3	135-1037(+) 1079-1516(+)	XM_006587463.1 XM_007152794.1 XM_003534160.2 XM_003528862.2	PREDICTED: Glycine max probable plastidic glucose transporter 2-like (LOC100801804), transcript variant X2, mRNA Phaseolus vulgaris hypothetical protein (PHAVU_004G165800g) mRNA, complete cds PREDICTED: Glycine max probable plastidic glucose transporter 2-like (LOC100801804), transcript variant X1, mRNA PREDICTED: Glycine max probable plastidic glucose transporter 2-like (LOC100782849), transcrip…	Medtr6g087910	| sugar porter (SP) family MFS transporter | HC | chr6:33079310-33086805 | 20130731
439	TR28198_c0_g1_i1		XM_003525117.2 XM_006580316.1 XM_006580317.1 XM_006580318.1 XM_003525117.2 XM_006580316.1 XM_006580317.1 XM_006580318.1	PREDICTED: Glycine max glutamyl-tRNA(Gln) amidotransferase subunit A, mitochondrial-like (LOC100810067), transcript variant X1, mRNA PREDICTED: Glycine max glutamyl-tRNA(Gln) amidotransferase subunit A, mitochondrial-like (LOC100810067), transcript variant X2, mRNA PREDICTED: Glycine max glutamyl-tRNA(Gln) amidotransferase subunit A, mitochondrial-like (LOC100810067), transcript variant X3, mRNA …	Medtr8g095600	| glutamyl-tRNA(Gln) amidotransferase subunit A-like protein | HC | chr8:40013928-40018975 | 20130731
440	TR28229_c0_g1_i1	346-1365(-)			Medtr2g016730	| AP2 domain class transcription factor | HC | chr2:5173691-5172338 | 20130731
441	TR28243_c0_g1_i2	163-1062(+)			Medtr7g105370 Medtr1g058350	| B3 DNA-binding domain protein | HC | chr7:42724348-42722188 | 20130731 | B3 DNA-binding domain protein | HC | chr1:25690487-25692686 | 20130731
442	TR28243_c0_g1_i3	140-1027(+)			Medtr7g105370	| B3 DNA-binding domain protein | HC | chr7:42724348-42722188 | 20130731
443	TR28263_c0_g1_i1	719-1711(-) 304-699(-)	XM_003604064.1 XM_004507504.1	Medicago truncatula Synaptic vesicle 2-related protein (MTR_4g005090) mRNA, complete cds PREDICTED: Cicer arietinum organic cation/carnitine transporter 7-like (LOC101514617), mRNA	Medtr4g005090	| organic cation/carnitine transporter-like protein | HC | chr4:49766-54311 | 20130731
444	TR28270_c0_g1_i2		XM_003622318.1 XM_004495385.1	Medicago truncatula 4,5-DOPA dioxygenase extradiol-like protein (MTR_7g035060) mRNA, complete cds PREDICTED: Cicer arietinum 4,5-DOPA dioxygenase extradiol-like protein-like (LOC101499047), mRNA	Medtr1g077030	| 4,5-DOPA dioxygenase extradiol-like protein | HC | chr1:34375514-34373672 | 20130731
445	TR28297_c0_g1_i1	710-1240(-)			Medtr7g076250	| zinc finger, C3HC4 type (RING finger) protein | HC | chr7:28690325-28692777 | 20130731
446	TR28322_c0_g1_i2		XM_004507285.1	PREDICTED: Cicer arietinum uncharacterized LOC101499418 (LOC101499418), mRNA	Medtr4g067330	| transmembrane protein, putative | HC | chr4:25420260-25419637 | 20130731
447	TR28349_c0_g2_i1	116-508(+)			Medtr3g462330	| RNA-binding (RRM/RBD/RNP motif) family protein | HC | chr3:24877263-24880115 | 20130731
448	TR28381_c0_g1_i1		XM_003619363.1	Medicago truncatula Metal transporter CNNM2 (MTR_6g052300) mRNA, complete cds	Medtr6g051860 Medtr6g052300	| DUF21 domain plant protein | HC | chr6:18058032-18052428 | 20130731 | CBS domain protein | HC | chr6:18250241-18256861 | 20130731
449	TR28384_c0_g1_i1	23-415(+)
450	TR28407_c0_g1_i1		XM_004503617.1	PREDICTED: Cicer arietinum uncharacterized LOC101514701 (LOC101514701), mRNA
451	TR28528_c0_g2_i3	8-436(-)
452	TR28536_c0_g3_i1	127-522(+)
453	TR28551_c0_g1_i2		XM_004513040.1	PREDICTED: Cicer arietinum uncharacterized LOC101504993 (LOC101504993), mRNA	Medtr8g006645	| hypothetical protein | HC | chr8:779784-777659 | 20130731
454	TR28659_c0_g1_i3	890-1300(+)
455	TR28678_c0_g2_i5	534-947(-)			Medtr3g109390	| kinase AFC1 | HC | chr3:50601006-50596341 | 20130731
456	TR28678_c0_g2_i8	935-1375(-) 534-947(-)			Medtr3g109390	| kinase AFC1 | HC | chr3:50601006-50596341 | 20130731
457	TR28868_c0_g2_i1	344-1702(+)	XM_004490728.1 XM_003544916.2 XM_007141898.1 XM_003538326.2	PREDICTED: Cicer arietinum UTP--glucose-1-phosphate uridylyltransferase-like (LOC101489484), mRNA PREDICTED: Glycine max UTP--glucose-1-phosphate uridylyltransferase-like (LOC100790112), mRNA Phaseolus vulgaris hypothetical protein (PHAVU_008G240600g) mRNA, complete cds PREDICTED: Glycine max UTP--glucose-1-phosphate uridylyltransferase-like (LOC100794066), mRNA	Medtr3g064480 Medtr5g077000 Medtr3g064490	| UTP-glucose-1-phosphate uridylyltransferase | HC | chr3:29052183-29049928 | 20130731 | UTP-glucose-1-phosphate uridylyltransferase | HC | chr5:32848157-32856006 | 20130731 | UTP-glucose-1-phosphate uridylyltransferase | HC | chr3:29057091-29053045 | 20130731
458	TR28950_c0_g1_i1	233-661(+)
459	TR28968_c0_g1_i1		XM_006604940.1	PREDICTED: Glycine max F-box/LRR-repeat protein 3-like (LOC102668307), mRNA	Medtr7g112570	| F-box/LRR protein | HC | chr7:46304931-46310023 | 20130731
460	TR28984_c0_g1_i1	196-543(+)
461	TR29077_c0_g2_i1	172-1245(-)			Medtr3g088745	| gibberellin 20-oxidase | HC | chr3:40552583-40555611 | 20130731
462	TR29098_c0_g1_i1	207-608(-)			Medtr4g068850	| DUF4228 domain protein | HC | chr4:25841376-25842009 | 20130731
463	TR29130_c0_g1_i1	145-933(+)	XM_003614091.1	Medicago truncatula hypothetical protein (MTR_5g045300) mRNA, complete cds	Medtr5g045300	| hypothetical protein | HC | chr5:19881744-19880757 | 20130731
464	TR29171_c0_g1_i4	236-1237(+)	XM_003595189.1	Medicago truncatula Peroxidase (MTR_2g040000) mRNA, complete cds	Medtr2g040000	| peroxidase family protein | HC | chr2:17549716-17545512 | 20130731
465	TR29224_c1_g1_i3	1-750(-)			Medtr7g015190	| NLI interacting factor-like phosphatase | LC | chr7:4608092-4604100 | 20130731
466	TR29231_c0_g1_i1	3-320(+)
467	TR29269_c0_g1_i2	96-1037(+)			Medtr2g076330	| hypothetical protein | LC | chr2:31981425-31976396 | 20130731
468	TR29405_c0_g1_i1		XM_003517601.2 XM_007158142.1 XM_004512391.1	PREDICTED: Glycine max 4-coumarate--CoA ligase-like 6-like (LOC100804808), transcript variant X1, mRNA Phaseolus vulgaris hypothetical protein (PHAVU_002G132900g) mRNA, complete cds PREDICTED: Cicer arietinum 4-coumarate--CoA ligase-like 6-like (LOC101502718), mRNA	Medtr5g027500 Medtr4g077900 Medtr5g027480	| acyl:CoA ligase | HC | chr5:11453252-11450667 | 20130731 | acyl:CoA ligase | HC | chr4:29911362-29915273 | 20130731 | acyl:CoA ligase | HC | chr5:11442936-11440044 | 20130731
469	TR29544_c0_g1_i1	41-442(-)
470	TR29546_c0_g1_i1	446-1249(-)			Medtr4g094335	| vacuolar iron transporter-like protein | HC | chr4:37758467-37757241 | 20130731
471	TR29551_c0_g1_i1	169-969(-)	XM_004500407.1	PREDICTED: Cicer arietinum uncharacterized LOC101515122 (LOC101515122), mRNA	Medtr3g467150	| hypothetical protein | HC | chr3:27680826-27678809 | 20130731
472	TR29560_c0_g1_i1	187-675(-)	XM_004486200.1 XM_003593308.1	PREDICTED: Cicer arietinum basic form of pathogenesis-related protein 1-like (LOC101507323), mRNA Medicago truncatula Pathogenesis-related protein (MTR_2g010580) mRNA, complete cds	Medtr2g010580	| CAP, cysteine-rich secretory protein, antigen 5 | HC | chr2:2451480-2452041 | 20130731
473	TR29720_c0_g1_i1	116-487(-)			Medtr3g014080 Medtr0137s0070	| LRR and NB-ARC domain disease resistance protein | HC | chr3:3914596-3909846 | 20130731 | LRR and NB-ARC domain disease resistance protein | HC | scaffold0137:19524-16715 | 20130731
474	TR29735_c0_g1_i1	49-723(+)			Medtr1g069805	| NAC transcription factor-like protein | HC | chr1:30480393-30484636 | 20130731
475	TR29783_c0_g1_i1	88-762(+)
476	TR29811_c0_g1_i1		XM_003626270.1	Medicago truncatula Transcription factor bHLH96 (MTR_7g113830) mRNA, complete cds	Medtr1g082480 Medtr7g113830	| basic helix loop helix (BHLH) DNA-binding family protein | HC | chr1:36677044-36674657 | 20130731 | transcription factor | HC | chr7:46921384-46922800 | 20130731
477	TR30023_c0_g1_i1	115-882(-)
478	TR30050_c0_g1_i1	258-581(+)
479	TR30081_c0_g1_i2	426-1874(-)			Medtr1g093900	| piriformospora indica-insensitive-like protein | HC | chr1:42142466-42145874 | 20130731
480	TR30122_c0_g1_i1	66-680(+)	XM_007139714.1 XM_003624030.1	Phaseolus vulgaris hypothetical protein (PHAVU_008G0580001g) mRNA, partial cds Medicago truncatula WRKY transcription factor (MTR_7g079010) mRNA, complete cds	Medtr7g079010	| WRKY family transcription factor | HC | chr7:30019308-30022373 | 20130731
481	TR30145_c0_g1_i1	334-909(-)			Medtr4g033295	| transcription factor | HC | chr4:11668601-11664851 | 20130731
482	TR30145_c0_g1_i6	784-1086(-)			Medtr4g033295	| transcription factor | HC | chr4:11668601-11664851 | 20130731
483	TR30145_c0_g1_i7	751-1053(-)			Medtr4g033295	| transcription factor | HC | chr4:11668601-11664851 | 20130731
484	TR30155_c0_g1_i4	294-1139(-) 1063-1404(-)	XM_003608013.1	Medicago truncatula Eukaryotic translation initiation factor 2A (MTR_4g087280) mRNA, complete cds	Medtr4g087280	| eukaryotic translation initiation factor eIF2A-like protein | HC | chr4:34234169-34228705 | 20130731
485	TR30212_c0_g1_i1	150-962(-)			Medtr1g050425	| 4'-phosphopantetheinyl transferase family protein | HC | chr1:19382771-19386090 | 20130731
486	TR30212_c0_g1_i6	150-962(-)			Medtr1g050425	| 4'-phosphopantetheinyl transferase family protein | HC | chr1:19382771-19386090 | 20130731
487	TR30222_c0_g1_i3	348-698(-)			Medtr7g076250	| zinc finger, C3HC4 type (RING finger) protein | HC | chr7:28690325-28692777 | 20130731
488	TR30290_c0_g1_i1	698-1060(-)			Medtr4g087300	| BHLH transcription factor-like protein | HC | chr4:34241789-34246686 | 20130731
489	TR30304_c0_g2_i1	234-1079(+)			Medtr2g436930	| substrate carrier family protein | HC | chr2:14442534-14448484 | 20130731
490	TR30319_c0_g1_i2	254-625(+)
491	TR30386_c0_g1_i1	98-559(+)
492	TR30386_c0_g2_i1	129-572(+)
493	TR30499_c0_g1_i1	514-834(-)
494	TR30555_c0_g1_i1	28-1347(+)	XM_004503250.1 XM_004503250.1	PREDICTED: Cicer arietinum MATE efflux family protein 7-like (LOC101506763), mRNA PREDICTED: Cicer arietinum MATE efflux family protein 7-like (LOC101506763), mRNA	Medtr8g106670	| MATE efflux family protein | HC | chr8:45024349-45027049 | 20130731
495	TR30555_c0_g2_i1	28-1461(+)			Medtr8g106670	| MATE efflux family protein | HC | chr8:45024349-45027049 | 20130731
496	TR30765_c0_g1_i1	135-551(-)			Medtr4g062540	| DNA repair protein RAD51 | HC | chr4:23254009-23246309 | 20130731
497	TR30818_c0_g1_i1	46-570(-)			Medtr4g053785	| gland-specific fatty acyl-CoA reductase | HC | chr4:19475505-19484882 | 20130731
498	TR30842_c0_g1_i3	8-346(-)	XM_003610868.1 NM_001248283.2 NM_001251212.1 XM_007156947.1 NM_001254026.1 XM_007139627.1 XM_006441588.1 XM_004492830.1	Medicago truncatula Cytochrome c (MTR_5g008460) mRNA, complete cds Glycine max uncharacterized LOC100305937 (LOC100305937), mRNA Glycine max uncharacterized LOC100499929 (LOC100499929), mRNA Phaseolus vulgaris hypothetical protein (PHAVU_002G036100g) mRNA, complete cds Glycine max cytochrome c-like (LOC100817799), mRNA Phaseolus vulgaris hypothetical protein (PHAVU_008G050800g) mRNA, complete cds…	Medtr7g080803 Medtr5g008460	| cytochrome protein C | HC | chr7:30770907-30773490 | 20130731 | cytochrome protein C | HC | chr5:1791124-1793503 | 20130731
499	TR30880_c0_g1_i2	307-624(-)
500	TR30888_c0_g1_i1	197-502(-)
501	TR31028_c0_g1_i1	77-550(-)
502	TR31215_c0_g1_i1		XM_004500377.1	PREDICTED: Cicer arietinum RING-H2 finger protein ATL63-like (LOC101499384), mRNA	Medtr3g464780	| RING-H2 finger ATL2-like protein, putative | HC | chr3:26087701-26088665 | 20130731
503	TR31280_c0_g1_i1		XM_004501572.1	PREDICTED: Cicer arietinum uncharacterized LOC101506975 (LOC101506975), mRNA
504	TR31303_c0_g1_i1	344-2350(-)			Medtr1g075030 Medtr1g075095 Medtr1g075230 Medtr1g074990	| sieve element occlusion protein | HC | chr1:33155126-33159787 | 20130731 | sieve element occlusion protein | HC | chr1:33177914-33182631 | 20130731 | sieve element occlusion protein | HC | chr1:33290571-33286786 | 20130731 | sieve element occlusion protein | HC | chr1:33137296-33141230 | 20130731
505	TR31345_c0_g1_i1	589-1128(-)			Medtr3g098960	| tapetum determinant protein | HC | chr3:45342801-45340418 | 20130731
506	TR31566_c0_g1_i1	16-408(-)			Medtr2g044020	| SAUR-like auxin-responsive family protein | HC | chr2:19137570-19136731 | 20130731
507	TR31653_c0_g2_i1	168-491(+) 298-609(+)
508	TR31668_c0_g2_i1	339-719(+)
509	TR31672_c0_g1_i3	699-1280(-)			Medtr4g124300	| auxin-responsive AUX/IAA family protein | HC | chr4:51327848-51326632 | 20130731
510	TR31690_c0_g1_i3	40-420(-)			Medtr8g036040	| 4-hydroxy-tetrahydrodipicolinate synthase | HC | chr8:13194802-13191041 | 20130731
511	TR31694_c0_g2_i1		XM_003596149.1 XM_003636968.1 XM_003596150.1 XM_003613849.1 XM_003608186.1	Medicago truncatula hypothetical protein (MTR_2g069420) mRNA, complete cds Medicago truncatula hypothetical protein (MTR_067s0027) mRNA, complete cds Medicago truncatula hypothetical protein (MTR_2g069430) mRNA, complete cds Medicago truncatula hypothetical protein (MTR_5g042360) mRNA, complete cds Medicago truncatula hypothetical protein (MTR_4g091090) mRNA, complete cds	Medtr1g040735 Medtr2g069420 Medtr1g040775 Medtr5g042360 Medtr4g091090	| cysteine-rich TM module stress tolerance protein | LC | chr1:15099065-15099699 | 20130731 | cysteine-rich TM module stress tolerance protein | HC | chr2:28863285-28862334 | 20130731 | cysteine-rich TM module stress tolerance protein | HC | chr1:15110642-15110881 | 20130731 | cysteine-rich TM module stress tolerance protein | HC | chr5:18617042-18616803 | 20130731 | cysteine-rich TM module stres…
512	TR31740_c0_g1_i4	32-709(+)	XM_004502588.1 XM_004502589.1 XM_004502590.1 XM_004502591.1 XM_004502591.1 XM_004502588.1 XM_004502589.1 XM_004502590.1	PREDICTED: Cicer arietinum calcineurin B-like protein 4-like (LOC101509195), transcript variant X1, mRNA PREDICTED: Cicer arietinum calcineurin B-like protein 4-like (LOC101509195), transcript variant X2, mRNA PREDICTED: Cicer arietinum calcineurin B-like protein 4-like (LOC101509195), transcript variant X3, mRNA PREDICTED: Cicer arietinum calcineurin B-like protein 4-like (LOC101509195), transcr…	Medtr3g091440	| calcineurin B-like protein 4-1 | HC | chr3:41607241-41601896 | 20130731
513	TR31740_c0_g1_i5	32-682(+)			Medtr3g091440	| calcineurin B-like protein 4-1 | HC | chr3:41604616-41601896 | 20130731
514	TR31778_c0_g1_i1	70-720(-)	XM_003600753.1 XM_004503152.1 XM_004503153.1 XM_007163422.1 XM_004490793.1 XM_003544113.2 XM_003519321.2 XM_003552665.2	Medicago truncatula Ras-related protein Rab11A (MTR_3g069510) mRNA, complete cds PREDICTED: Cicer arietinum ras-related protein Rab11C-like (LOC101503536), transcript variant X1, mRNA PREDICTED: Cicer arietinum ras-related protein Rab11C-like (LOC101503536), transcript variant X2, mRNA Phaseolus vulgaris hypothetical protein (PHAVU_001G238000g) mRNA, complete cds PREDICTED: Cicer arietinum ras-re…	Medtr3g069510	| RAB GTPase-like protein A1D | HC | chr3:31090285-31088261 | 20130731
515	TR31919_c0_g1_i1	63-1322(+)	XM_007145502.1 XM_007145499.1 XM_006576241.1 XM_007145500.1 XM_007145499.1 XM_007145502.1 XM_006576241.1 XM_003535847.2 XM_006576243.1	Phaseolus vulgaris hypothetical protein (PHAVU_007G249100g) mRNA, complete cds Phaseolus vulgaris hypothetical protein (PHAVU_007G249100g) mRNA, complete cds PREDICTED: Glycine max putative peptide chain release factor 1, mitochondrial-like (LOC100784358), transcript variant X2, mRNA Phaseolus vulgaris hypothetical protein (PHAVU_007G249100g) mRNA, complete cds Phaseolus vulgaris hypothetical pro…	Medtr1g041890	| peptide chain release factor, putative | HC | chr1:20209058-20203032 | 20130731
516	TR31919_c0_g1_i4	317-1351(+)	XM_006588900.1	PREDICTED: Glycine max putative peptide chain release factor 1, mitochondrial-like (LOC100790007), transcript variant X2, mRNA	Medtr1g041890	| peptide chain release factor, putative | HC | chr1:20209058-20203032 | 20130731
517	TR31953_c0_g1_i1	247-1398(-)
518	TR31977_c0_g2_i1	282-1829(+)	XM_003624706.1	Medicago truncatula Secondary cell wall-related glycosyltransferase family (MTR_7g087100) mRNA, complete cds	Medtr7g087100	| secondary cell wall glycosyltransferase family 47 protein | HC | chr7:33902540-33905576 | 20130731
519	TR32094_c0_g1_i1	53-712(-)			Medtr2g105560 Medtr7g107180	| pectinesterase | HC | chr2:45519630-45513766 | 20130731 | pectinesterase/pectinesterase inhibitor | HC | chr7:43700797-43699134 | 20130731
520	TR32094_c0_g3_i1	53-712(-)			Medtr2g105560 Medtr7g107180	| pectinesterase | HC | chr2:45519630-45513766 | 20130731 | pectinesterase/pectinesterase inhibitor | HC | chr7:43700797-43699134 | 20130731
521	TR32371_c0_g1_i1	291-875(-)	XM_003629963.1	Medicago truncatula hypothetical protein (MTR_8g089300) mRNA, complete cds	Medtr0097s0070 Medtr8g089300	| CASP POPTRDRAFT-like protein | HC | scaffold0097:39509-37693 | 20130731 | CASP POPTRDRAFT-like protein | HC | chr8:37100964-37099766 | 20130731
522	TR32380_c0_g1_i1	1661-1984(+)	XM_003592265.1 XM_004496547.1	Medicago truncatula Multidrug and toxin extrusion protein (MTR_1g101500) mRNA, complete cds PREDICTED: Cicer arietinum multidrug and toxin extrusion protein 2-like (LOC101509286), mRNA	Medtr0039s0080 Medtr5g010830 Medtr1g101500	| MATE efflux family protein | HC | scaffold0039:23309-25344 | 20130731 | MATE efflux family protein | HC | chr5:2989389-2991410 | 20130731 | MATE efflux family protein | HC | chr1:45846923-45844940 | 20130731
523	TR32380_c0_g2_i1	684-1007(+)			Medtr0039s0080 Medtr5g010830 Medtr1g101500	| MATE efflux family protein | HC | scaffold0039:23309-25344 | 20130731 | MATE efflux family protein | HC | chr5:2989389-2991410 | 20130731 | MATE efflux family protein | HC | chr1:45846923-45844940 | 20130731
524	TR32565_c0_g1_i1	190-2592(-)	XM_004512551.1 XM_004512552.1 XM_004512553.1 XM_004512550.1 XM_006596455.1	PREDICTED: Cicer arietinum BTB/POZ domain-containing protein At2g30600-like (LOC101499130), transcript variant X2, mRNA PREDICTED: Cicer arietinum BTB/POZ domain-containing protein At2g30600-like (LOC101499130), transcript variant X3, mRNA PREDICTED: Cicer arietinum BTB/POZ domain-containing protein At2g30600-like (LOC101499130), transcript variant X4, mRNA PREDICTED: Cicer arietinum BTB/POZ doma…	Medtr5g066730	| BTB/POZ domain plant protein | HC | chr5:28188195-28179726 | 20130731
525	TR32624_c0_g2_i1	375-713(-)	XM_004509265.1	PREDICTED: Cicer arietinum uncharacterized LOC101508710 (LOC101508710), mRNA	Medtr8g076660	| amine-terminal oxidoreductase-like protein | HC | chr8:32511798-32511562 | 20130731
526	TR32691_c0_g1_i1	258-1352(-) 1412-1879(-) 1930-2373(-)	XM_007136480.1	Phaseolus vulgaris hypothetical protein (PHAVU_009G053500g) mRNA, complete cds	Medtr3g091290	| OBP3-responsive protein | HC | chr3:41511172-41517472 | 20130731
527	TR32691_c0_g1_i4	258-1658(-) 1709-2152(-)			Medtr3g091290	| OBP3-responsive protein | HC | chr3:41511172-41517472 | 20130731
528	TR32691_c0_g1_i5	259-1800(-) 1851-2294(-)			Medtr3g091290	| OBP3-responsive protein | HC | chr3:41511172-41517472 | 20130731
529	TR32715_c0_g2_i2	254-931(-)			Medtr8g106970 Medtr8g106960 Medtr6g079470	| MAP kinase | HC | chr8:45182358-45179741 | 20130731 | MAP kinase-like protein | HC | chr8:45176155-45171005 | 20130731 | MAP kinase-like protein | HC | chr6:29964067-29957248 | 20130731
530	TR32736_c0_g1_i1	358-1098(+)			Medtr5g008710	| light-mediated development protein DET1 | HC | chr5:1898048-1905075 | 20130731
531	TR32739_c0_g1_i5	688-993(-)			Medtr6g016495	| NSP-interacting kinase-like protein | HC | chr6:6215838-6210550 | 20130731
532	TR32954_c0_g1_i1	68-568(+)
533	TR33336_c0_g1_i1	150-587(+)
534	TR33428_c0_g1_i1	151-690(-)
535	TR33455_c0_g1_i1	28-1155(+)			Medtr3g104900	| Serine/Threonine kinase family protein | HC | chr3:48354290-48358260 | 20130731
536	TR33493_c0_g1_i1	385-723(+)
537	TR33524_c0_g2_i1	523-990(+)			Medtr8g096850 Medtr3g099100	| CBS/octicosapeptide/phox/Bemp1 (PB1) domain protein | HC | chr8:40652006-40657772 | 20130731 | CBS/octicosapeptide/phox/Bemp1 (PB1) domain protein | HC | chr3:45426670-45434715 | 20130731
538	TR33566_c0_g1_i1	393-722(-)
539	TR33586_c0_g2_i4	155-820(+)			Medtr7g094450 Medtr7g094110 Medtr7g094430	| sugar porter (SP) family MFS transporter | HC | chr7:37592533-37588398 | 20130731 | sugar porter (SP) family MFS transporter | HC | chr7:37461660-37466000 | 20130731 | MFS transporter | LC | chr7:37583927-37585108 | 20130731
540	TR33595_c3_g5_i2	1329-1718(+)			Medtr8g016070 Medtr8g040170 Medtr8g040620 Medtr8g016000 Medtr8g015970 Medtr8g031530 Medtr8g015980 Medtr6g084320 Medtr8g016010 Medtr8g016020	| multidrug resistance-associated protein | LC | chr8:5354588-5346442 | 20130731 | ABC transporter-like family-protein | HC | chr8:14952221-14945784 | 20130731 | ABC transporter-like family-protein | HC | chr8:15123460-15129073 | 20130731 | ABC transporter | HC | chr8:5304612-5306310 | 20130731 | ABC transporter-like family-protein | HC | chr8:5285746-5279111 | 20130731 | ABC transporter family p…
541	TR33595_c3_g5_i3	1329-1718(+)			Medtr8g016070 Medtr8g040170 Medtr8g040620 Medtr8g016000 Medtr8g015970 Medtr8g031530 Medtr8g015980 Medtr6g084320 Medtr8g016010 Medtr8g016020	| multidrug resistance-associated protein | LC | chr8:5354588-5346442 | 20130731 | ABC transporter-like family-protein | HC | chr8:14952221-14945784 | 20130731 | ABC transporter-like family-protein | HC | chr8:15123460-15129073 | 20130731 | ABC transporter | HC | chr8:5304612-5306310 | 20130731 | ABC transporter-like family-protein | HC | chr8:5285746-5279111 | 20130731 | ABC transporter family p…
542	TR33598_c0_g1_i6	927-1400(+)			Medtr3g077320 Medtr0325s0020	| FKBP12-interacting protein of 37 kDa-like protein, putative | HC | chr3:34720386-34712736 | 20130731 | FKBP12-interacting protein of 37 kDa-like protein, putative | LC | scaffold0325:5447-15821 | 20130731
543	TR33598_c0_g1_i8	927-1400(+)			Medtr3g077320 Medtr0325s0020	| FKBP12-interacting protein of 37 kDa-like protein, putative | HC | chr3:34720386-34712736 | 20130731 | FKBP12-interacting protein of 37 kDa-like protein, putative | LC | scaffold0325:5447-15821 | 20130731
544	TR33654_c0_g1_i18	43-393(+)			Medtr7g081480 Medtr7g081570 Medtr7g081410 Medtr7g481590 Medtr5g068650 Medtr7g081720 Medtr7g081780	| LRR receptor-like kinase family protein | HC | chr7:31100760-31104419 | 20130731 | LRR receptor-like kinase family protein | HC | chr7:31138081-31141862 | 20130731 | LRR receptor-like kinase family protein | HC | chr7:31056362-31059775 | 20130731 | tyrosine kinase family protein | LC | chr7:31159172-31160474 | 20130731 | ribonuclease P/MRP protein subunit POP5, putative | HC | chr5:29077104-290…
545	TR33654_c0_g1_i20	101-481(+)			Medtr7g081480 Medtr7g081570 Medtr7g081410 Medtr7g481590 Medtr5g068650 Medtr7g081720 Medtr7g081780	| LRR receptor-like kinase family protein | HC | chr7:31100760-31104419 | 20130731 | LRR receptor-like kinase family protein | HC | chr7:31138081-31141862 | 20130731 | LRR receptor-like kinase family protein | HC | chr7:31056362-31059775 | 20130731 | tyrosine kinase family protein | LC | chr7:31159172-31160474 | 20130731 | ribonuclease P/MRP protein subunit POP5, putative | HC | chr5:29077104-290…
546	TR33678_c0_g1_i1	127-885(+)	XM_003607522.1 XM_007132836.1 XM_003539917.2	Medicago truncatula Transcription factor bHLH30 (MTR_4g079760) mRNA, complete cds Phaseolus vulgaris hypothetical protein (PHAVU_011G134300g) mRNA, complete cds PREDICTED: Glycine max transcription factor bHLH30-like (LOC100788819), mRNA	Medtr4g079760	| transcription factor bHLH107-like protein | HC | chr4:30878172-30875593 | 20130731
547	TR33965_c0_g1_i1	106-465(+)	XM_003637132.1 NM_001248721.2	Medicago truncatula hypothetical protein (MTR_076s0014) mRNA, complete cds Glycine max uncharacterized LOC100527152 (LOC100527152), mRNA	Medtr6g039830	| transmembrane protein, putative | HC | chr6:14340405-14341145 | 20130731
548	TR34167_c0_g1_i1	23-436(-)			Medtr3g118020	| plant phospholipase-like protein | HC | chr3:55230529-55227972 | 20130731
549	TR34234_c0_g1_i1	146-529(+)			Medtr7g100340	| hypothetical protein | HC | chr7:40399428-40400496 | 20130731
550	TR34236_c0_g1_i1		XM_006577085.1 XM_004494321.1	PREDICTED: Glycine max caffeoylshikimate esterase-like (LOC100783471), transcript variant X2, mRNA PREDICTED: Cicer arietinum monoglyceride lipase-like (LOC101514116), transcript variant X2, mRNA	Medtr7g108770	| alpha/beta hydrolase family protein | HC | chr7:44352500-44347659 | 20130731
551	TR34289_c0_g1_i1	344-973(+)	XM_003593574.1	Medicago truncatula hypothetical protein (MTR_2g014250) mRNA, complete cds	Medtr2g014250	| hypothetical protein | HC | chr2:3995651-3996265 | 20130731
552	TR34297_c0_g1_i1	106-1128(-)	XM_004486096.1 XM_004486096.1	PREDICTED: Cicer arietinum adenylate isopentenyltransferase 5, chloroplastic-like (LOC101499412), mRNA PREDICTED: Cicer arietinum adenylate isopentenyltransferase 5, chloroplastic-like (LOC101499412), mRNA	Medtr2g022140	| adenylate isopentenyltransferase | HC | chr2:7596065-7593304 | 20130731
553	TR34297_c0_g2_i1	107-1129(-)			Medtr2g022140	| adenylate isopentenyltransferase | HC | chr2:7596065-7593304 | 20130731
554	TR34528_c0_g1_i1		XM_004495933.1	PREDICTED: Cicer arietinum monothiol glutaredoxin-S1-like (LOC101502860), mRNA	Medtr1g088905	| monothiol glutaredoxin-S2 protein | HC | chr1:39836125-39835817 | 20130731
555	TR34557_c0_g1_i1	261-638(+)
556	TR34557_c0_g2_i1	261-665(+)
557	TR34688_c0_g2_i6	784-1320(-)			Medtr1g095780 Medtr2g013540	| substrate carrier family protein | HC | chr1:43106726-43114002 | 20130731 | TCP-1/cpn60 chaperonin family protein | HC | chr2:3657218-3660361 | 20130731
558	TR34691_c0_g2_i1	1058-1444(+)
559	TR34701_c0_g1_i3	629-937(+)			Medtr4g128570	| xyloglucan endotransglucosylase/hydrolase family protein | HC | chr4:53494418-53495819 | 20130731
560	TR34706_c0_g1_i1	1031-1606(-)			Medtr1g117000	| phosphoglucan, water dikinase, putative | HC | chr1:52926648-52913735 | 20130731
561	TR34723_c0_g2_i8	451-834(+)
562	TR35029_c0_g1_i1		XM_003590607.1	Medicago truncatula hypothetical protein (MTR_1g072310) mRNA, complete cds	Medtr1g072310	| hypothetical protein | HC | chr1:32094169-32095458 | 20130731
563	TR35107_c0_g2_i1	441-1724(+)	XM_003597658.1	Medicago truncatula WD repeat-containing protein (MTR_2g101410) mRNA, complete cds	Medtr2g101410	| F-box and wd40 domain protein, putative | HC | chr2:43602566-43604279 | 20130731
564	TR35129_c0_g1_i1	768-1112(-)			Medtr8g091480	| inner membrane protein | HC | chr8:38181763-38172937 | 20130731
565	TR35146_c0_g1_i1	39-350(-)			Medtr8g107270	| ADP/ATP carrier protein | HC | chr8:45325874-45324014 | 20130731
566	TR35331_c0_g1_i1	4-384(-)
567	TR35408_c0_g1_i1		XM_004496025.1 XM_003591599.1	PREDICTED: Cicer arietinum blue copper protein-like (LOC101510909), mRNA Medicago truncatula Blue copper protein (MTR_1g090190) mRNA, complete cds	Medtr1g090190	| plastocyanin-like domain protein | HC | chr1:40405961-40404679 | 20130731
568	TR35445_c0_g1_i1	242-1054(+)	XM_004510192.1	PREDICTED: Cicer arietinum ER lumen protein retaining receptor-like (LOC101492040), mRNA	Medtr8g012595 Medtr8g012615 Medtr8g012605	| ER lumen protein retaining receptor-like protein | HC | chr8:3661072-3664753 | 20130731 | ER lumen protein retaining receptor family protein | HC | chr8:3685289-3686754 | 20130731 | ER lumen protein retaining receptor-like protein | LC | chr8:3675646-3679229 | 20130731
569	TR35484_c0_g1_i1	14-586(-)
570	TR35484_c0_g2_i1	498-1025(-)
571	TR35492_c0_g1_i1	521-1492(-)	XM_004508467.1	PREDICTED: Cicer arietinum uncharacterized LOC101490752 (LOC101490752), mRNA	Medtr4g114000	| aspartate racemase | HC | chr4:46911085-46909437 | 20130731
572	TR35660_c0_g1_i1	175-522(-)			Medtr1g103260	| fanconi anemia, complementation group M protein | HC | chr1:46727606-46713877 | 20130731
573	TR35754_c0_g1_i1	534-992(-)			Medtr5g014640	| basic helix loop helix (bHLH) DNA-binding family protein | LC | chr5:4946425-4949558 | 20130731
574	TR35820_c0_g2_i1	538-2328(+)	XM_004493756.1 XM_003625299.1 XM_004508971.1	PREDICTED: Cicer arietinum peptide transporter PTR3-A-like (LOC101498711), mRNA Medicago truncatula Peptide transporter PTR3-A (MTR_7g098180) mRNA, complete cds PREDICTED: Cicer arietinum peptide transporter PTR3-A-like (LOC101491714), mRNA	Medtr7g098220 Medtr7g098160 Medtr7g098040 Medtr7g098150 Medtr7g098180 Medtr1g089630 Medtr7g098090	| peptide transporter | HC | chr7:39258709-39256073 | 20130731 | peptide transporter | HC | chr7:39225457-39222635 | 20130731 | peptide transporter | HC | chr7:39179545-39176359 | 20130731 | peptide transporter | HC | chr7:39218359-39215366 | 20130731 | peptide transporter | HC | chr7:39241102-39238305 | 20130731 | endonuclease/exonuclease/phosphatase family protein | HC | chr1:40147548-40143685 …
575	TR35840_c0_g1_i1	50-703(+)			Medtr5g089820	| DUF4228 domain protein | HC | chr5:39064993-39064158 | 20130731
576	TR35849_c0_g1_i1	861-2075(-)			Medtr7g116350 Medtr4g088500	| class III chitinase | LC | chr7:47979788-47985392 | 20130731 | MACPF domain NSL1-like protein | HC | chr4:35118502-35114937 | 20130731
577	TR35849_c0_g1_i2	1128-2342(-) 220-717(-)			Medtr7g116350 Medtr4g088500	| class III chitinase | LC | chr7:47979788-47985392 | 20130731 | MACPF domain NSL1-like protein | HC | chr4:35118502-35114937 | 20130731
578	TR35849_c0_g1_i5	220-2088(-)			Medtr7g116350 Medtr4g088500	| class III chitinase | LC | chr7:47979788-47985392 | 20130731 | MACPF domain NSL1-like protein | HC | chr4:35118502-35114937 | 20130731
579	TR35849_c0_g1_i7	1160-2176(-) 220-1014(-)			Medtr7g116350 Medtr4g088500	| class III chitinase | LC | chr7:47979788-47985392 | 20130731 | MACPF domain NSL1-like protein | HC | chr4:35118502-35114937 | 20130731
580	TR35870_c0_g2_i2	368-1561(-)			Medtr8g098815	| BEL1-related homeotic protein | HC | chr8:41296700-41300319 | 20130731
581	TR36072_c0_g1_i1	171-548(-)

## Sheet: KEGG Orthology
Contig in the Nodule assembly	KEGG Orthology Identifier	Description
TR52_c0_g1_i1	K14488	SAUR; SAUR family protein
TR657_c0_g1_i1	K13356	FAR; fatty acyl-CoA reductase [EC:1.2.1.-]
TR2593_c0_g1_i1	K15400	HHT1; omega-hydroxypalmitate O-feruloyl transferase [EC:2.3.1.188]
TR2735_c0_g1_i1	K10666	RNF5; E3 ubiquitin-protein ligase RNF5 [EC:2.3.2.27]
TR2842_c0_g1_i1	K14686	SLC31A1, CTR1; solute carrier family 31 (copper transporter), member 1
TR2917_c0_g2_i1	K03294	TC.APA; basic amino acid/polyamine antiporter, APA family
TR3789_c0_g1_i1	K03283	HSPA1_8; heat shock 70kDa protein 1/8
TR3789_c0_g2_i1	K03283	HSPA1_8; heat shock 70kDa protein 1/8
TR4601_c1_g1_i1	K15015	SLC32A, VGAT; solute carrier family 32 (vesicular inhibitory amino acid transporter)
TR4601_c1_g1_i2	K15015	SLC32A, VGAT; solute carrier family 32 (vesicular inhibitory amino acid transporter)
TR4694_c0_g1_i1	K09338	HD-ZIP; homeobox-leucine zipper protein
TR4872_c1_g2_i2	K01674	cah; carbonic anhydrase [EC:4.2.1.1]
TR4872_c1_g2_i3	K01674	cah; carbonic anhydrase [EC:4.2.1.1]
TR4939_c0_g2_i4	K00102	dld, LDHD; D-lactate dehydrogenase (cytochrome) [EC:1.1.2.4]
TR4949_c0_g1_i1	K00799	GST, gst; glutathione S-transferase [EC:2.5.1.18]
TR4949_c0_g1_i12	K00799	GST, gst; glutathione S-transferase [EC:2.5.1.18]
TR4949_c0_g1_i4	K00799	GST, gst; glutathione S-transferase [EC:2.5.1.18]
TR5128_c0_g2_i1	K13754	SLC24A6, NCKX6; solute carrier family 24 (sodium/potassium/calcium exchanger), member 6
TR5408_c0_g1_i3	K07904	RAB11A; Ras-related protein Rab-11A
TR7827_c0_g1_i1	K01188	E3.2.1.21; beta-glucosidase [EC:3.2.1.21]
TR7877_c0_g2_i1	K04733	IRAK4; interleukin-1 receptor-associated kinase 4 [EC:2.7.11.1]
TR7877_c0_g2_i2	K04733	IRAK4; interleukin-1 receptor-associated kinase 4 [EC:2.7.11.1]
TR7935_c0_g1_i3	K01115	PLD1_2; phospholipase D1/2 [EC:3.1.4.4]
TR7975_c0_g1_i2	K14431	TGA; transcription factor TGA
TR8635_c0_g2_i3	K04733	IRAK4; interleukin-1 receptor-associated kinase 4 [EC:2.7.11.1]
TR8635_c0_g2_i4	K04733	IRAK4; interleukin-1 receptor-associated kinase 4 [EC:2.7.11.1]
TR8692_c0_g1_i1	K08073	PNKP; bifunctional polynucleotide phosphatase/kinase [EC:3.1.3.32 2.7.1.78]
TR8788_c0_g1_i6	K00430	E1.11.1.7; peroxidase [EC:1.11.1.7]
TR8810_c0_g1_i2	K12890	SFRS1_9; splicing factor, arginine/serine-rich 1/9
TR9775_c0_g1_i1	K09510	DNAJB4; DnaJ homolog subfamily B member 4
TR10069_c0_g1_i1	K10664	ATL6S; E3 ubiquitin-protein ligase ATL6/9/15/31/42/55 [EC:2.3.2.27]
TR10069_c0_g1_i1	K10664	ATL6S; E3 ubiquitin-protein ligase ATL6/9/15/31/42/55 [EC:6.3.2.19]
TR10555_c0_g1_i1	K00430	E1.11.1.7; peroxidase [EC:1.11.1.7]
TR11447_c0_g1_i1	K14488	SAUR; SAUR family protein
TR11714_c0_g1_i1	K08193	SLC17A; MFS transporter, ACS family, solute carrier family 17 (sodium-dependent inorganic phosphate cotransporter), other
TR11808_c0_g1_i1	K01183	E3.2.1.14; chitinase [EC:3.2.1.14]
TR12522_c0_g1_i1	K00588	E2.1.1.104; caffeoyl-CoA O-methyltransferase [EC:2.1.1.104]
TR12653_c0_g2_i1	K15121	SLC25A44; solute carrier family 25, member 44
TR12914_c0_g1_i1	K14431	TGA; transcription factor TGA
TR13893_c0_g1_i17	K06126	COQ6; ubiquinone biosynthesis monooxygenase Coq6 [EC:1.14.13.-]
TR13893_c0_g1_i8	K06126	COQ6; ubiquinone biosynthesis monooxygenase Coq6 [EC:1.14.13.-]
TR13921_c0_g1_i1	K13217	PRPF39, PRP39; pre-mRNA-processing factor 39
TR13921_c0_g1_i3	K13217	PRPF39, PRP39; pre-mRNA-processing factor 39
TR13921_c0_g1_i5	K13217	PRPF39, PRP39; pre-mRNA-processing factor 39
TR13921_c0_g1_i6	K13217	PRPF39, PRP39; pre-mRNA-processing factor 39
TR13921_c0_g1_i9	K13217	PRPF39, PRP39; pre-mRNA-processing factor 39
TR13971_c0_g1_i4	K13254	SPAST; spastin [EC:3.6.4.3]
TR14186_c0_g1_i1	K09422	MYBP; myb proto-oncogene protein, plant
TR14303_c0_g1_i1	K09419	HSFF; heat shock transcription factor, other eukaryote
TR15378_c0_g1_i1	K04730	IRAK1; interleukin-1 receptor-associated kinase 1 [EC:2.7.11.1]
TR15768_c0_g1_i1	K03676	grxC, GLRX, GLRX2; glutaredoxin 3
TR15880_c0_g1_i1	K19619	TDP2; tyrosyl-DNA phosphodiesterase 2 [EC:3.1.4.-]
TR16796_c0_g2_i1	K14638	SLC15A3_4, PHT; solute carrier family 15 (peptide/histidine transporter), member 3/4
TR16982_c0_g1_i1	K14488	SAUR; SAUR family protein
TR17182_c0_g1_i1	K15382	SLC50A, SWEET; solute carrier family 50 (sugar transporter)
TR17656_c0_g1_i1	K14649	TAF8; transcription initiation factor TFIID subunit 8
TR17664_c0_g1_i1	K15382	SLC50A, SWEET; solute carrier family 50 (sugar transporter)
TR18124_c0_g1_i1	K00784	rnz; ribonuclease Z [EC:3.1.26.11]
TR19586_c0_g2_i2	K11864	BRCC3; BRCA1/BRCA2-containing complex subunit 3
TR21145_c0_g1_i1	K17871	ndh1; NADH:ubiquinone reductase (non-electrogenic) [EC:1.6.5.9]
TR21227_c0_g1_i1	K17469	SULTR2; sulfate transporter 2, low-affinity
TR21489_c0_g1_i1	K12192	CHMP2B; charged multivesicular body protein 2B
TR21898_c0_g1_i1	K14488	SAUR; SAUR family protein
TR22006_c0_g2_i1	K00430	E1.11.1.7; peroxidase [EC:1.11.1.7]
TR22158_c0_g1_i3	K08269	ULK1_2_3, ATG1; serine/threonine-protein kinase ULK/ATG1 [EC:2.7.11.1]
TR22158_c0_g1_i7	K08269	ULK1_2_3, ATG1; serine/threonine-protein kinase ULK/ATG1 [EC:2.7.11.1]
TR22789_c0_g1_i1	K08064	NFYA; nuclear transcription factor Y, alpha
TR22789_c0_g1_i2	K08064	NFYA; nuclear transcription factor Y, alpha
TR23148_c0_g1_i1	K07766	E3.6.1.52; diphosphoinositol-polyphosphate diphosphatase [EC:3.6.1.52]
TR23285_c0_g2_i1	K14487	GH3; auxin responsive GH3 gene family
TR26322_c0_g1_i1	K14709	SLC39A1_2_3, ZIP1_2_3; solute carrier family 39 (zinc transporter), member 1/2/3
TR26322_c0_g1_i2	K14709	SLC39A1_2_3, ZIP1_2_3; solute carrier family 39 (zinc transporter), member 1/2/3
TR26602_c0_g1_i3	K14402	CPSF2, CFT2; cleavage and polyadenylation specificity factor subunit 2
TR27324_c0_g1_i2	K15451	PPM2, LCMT2, TYW4; tRNA wybutosine-synthesizing protein 4 [EC:2.1.1.290 2.3.1.231]
TR27482_c0_g2_i1	K14498	SNRK2; serine/threonine-protein kinase SRK2 [EC:2.7.11.1]
TR27589_c0_g2_i1	K17260	ACTR2, ARP2; actin-related protein 2
TR27589_c0_g2_i1	K17260	ACTR2, ARP2; actin-related protein 2
TR27614_c0_g1_i1	K10532	HGSNAT; heparan-alpha-glucosaminide N-acetyltransferase [EC:2.3.1.78]
TR27614_c0_g1_i16	K10532	HGSNAT; heparan-alpha-glucosaminide N-acetyltransferase [EC:2.3.1.78]
TR28001_c0_g1_i1	K07195	EXOC7, EXO70; exocyst complex component 7
TR28270_c0_g1_i2	K15777	DOPA; 4,5-DOPA dioxygenase extradiol [EC:1.13.11.-]
TR28678_c0_g2_i5	K08287	E2.7.12.1; dual-specificity kinase [EC:2.7.12.1]
TR28678_c0_g2_i8	K08287	E2.7.12.1; dual-specificity kinase [EC:2.7.12.1]
TR28868_c0_g2_i1	K00963	UGP2, galU, galF; UTP--glucose-1-phosphate uridylyltransferase [EC:2.7.7.9]
TR28968_c0_g1_i1	K10268	FBXL2_20; F-box and leucine-rich repeat protein 2/20
TR29171_c0_g1_i4	K00430	E1.11.1.7; peroxidase [EC:1.11.1.7]
TR30155_c0_g1_i4	K15026	EIF2A; translation initiation factor 2A
TR30212_c0_g1_i1	K06133	LYS5, acpT; 4'-phosphopantetheinyl transferase [EC:2.7.8.-]
TR30212_c0_g1_i6	K06133	LYS5, acpT; 4'-phosphopantetheinyl transferase [EC:2.7.8.-]
TR30304_c0_g2_i1	K15108	SLC25A19, DNC, TPC1; solute carrier family 25 (mitochondrial thiamine pyrophosphate transporter), member 19
TR30555_c0_g1_i1	K03327	TC.MATE, SLC47A, norM, mdtK, dinF; multidrug resistance protein, MATE family
TR30555_c0_g2_i1	K03327	TC.MATE, SLC47A, norM, mdtK, dinF; multidrug resistance protein, MATE family
TR30765_c0_g1_i1	K10871	RAD51L3, RAD51D; RAD51-like protein 3
TR30818_c0_g1_i1	K13356	FAR; fatty acyl-CoA reductase [EC:1.2.1.-]
TR30842_c0_g1_i3	K08738	CYC; cytochrome c
TR31672_c0_g1_i3	K14484	IAA; auxin-responsive protein IAA
TR31740_c0_g1_i4	K06268	PPP3R, CNB; serine/threonine-protein phosphatase 2B regulatory subunit
TR31740_c0_g1_i5	K06268	PPP3R, CNB; serine/threonine-protein phosphatase 2B regulatory subunit
TR31778_c0_g1_i1	K07904	RAB11A; Ras-related protein Rab-11A
TR31953_c0_g1_i1	K01183	E3.2.1.14; chitinase [EC:3.2.1.14]
TR32094_c0_g3_i1	K01051	E3.1.1.11; pectinesterase [EC:3.1.1.11]
TR32736_c0_g1_i1	K10571	DET1; de-etiolated-1
TR33654_c0_g1_i18	K03537	POP5; ribonuclease P/MRP protein subunit POP5 [EC:3.1.26.5]
TR33654_c0_g1_i20	K03537	POP5; ribonuclease P/MRP protein subunit POP5 [EC:3.1.26.5]
TR34297_c0_g1_i1	K10760	IPT; adenylate isopentenyltransferase (cytokinin synthase)
TR34297_c0_g2_i1	K10760	IPT; adenylate isopentenyltransferase (cytokinin synthase)
TR34701_c0_g1_i3	K08235	E2.4.1.207; xyloglucan:xyloglucosyl transferase [EC:2.4.1.207]
TR35146_c0_g1_i1	K05863	SLC25A4S, ANT; solute carrier family 25 (mitochondrial adenine nucleotide translocator), member 4/5/6/31
TR35445_c0_g1_i1	K10949	KDELR; ER lumen protein retaining receptor
